# Supplementary material for: Genome-wide gene expression changes in postpartum depression point towards an altered immune landscape
Source: Transl Psychiatry. 2021 Mar 4;11:155. doi: 10.1038/s41398-021-01270-5 (PMC7933180; doi:10.1038/s41398-021-01270-5)
Supplement: Supplementary file 1 — Supplementary Table 1 [file 41398_2021_1270_MOESM1_ESM.xlsx]

## Sheet: Sheet1
Supplementary Table 1 - List of all differentially expressed genes associated with postpartum depression
Probe	chr	chromStart	SYMBOL	logCPM_EPDS	PValue_EPDS	FDR_EPDS	logCPM_diffEPDS	Pvalue_diffEPDS	FDR_diffEPDS	logCPM_PPD	Pvalue_PPD	FDR_PPD	logCPM_Dep	Pvalue_Dep	FDR_Dep
100132062	NA	NA	LOC100132062	1.04195	2.74e-59	3.52e-55	1.04198	1.86e-08	1.99e-05	1.03316	1.57865e-33	1.01326e-29	1.19869	5.4028e-19	6.93558e-15
1991	19	851013	ELANE	2.61281	1.15e-13	7.39e-10	2.61281	0.000193525	0.0428324	2.61857	0.374804	0.999803	2.68869	0.631035	0.999974
3050	16	152686	HBZ	2.88686	1.81e-13	7.73e-10	2.88676	3.96e-11	8.47e-08	2.87995	8.57832e-19	2.753e-15	2.72465	1.76496e-05	0.028321
150165	22	16783411	XKR3	0.605857	3.51e-12	1.06e-08	0.605853	0.157623	0.942425	0.619487	0.55191	0.999803	0.743022	0.556369	0.999974
1511	14	24573555	CTSG	1.59606	4.15e-12	1.06e-08	1.59604	0.00251757	0.198319	1.59993	0.0803303	0.999803	1.66919	0.971103	0.999974
722	1	207104261	C4BPA	2.33179	2.91e-10	6.22e-07	2.33186	3.73e-06	0.00217461	2.32246	6.58197e-06	0.00384058	2.62681	0.00010817	0.115715
566	19	827825	AZU1	2.54789	6.52e-10	1.2e-06	2.54788	0.0185119	0.497149	2.55524	0.136799	0.999803	2.59736	0.806329	0.999974
266629	22	30447958	SEC14L3	2.85154	1.24e-09	1.99e-06	2.85147	0.21813	0.965527	2.8558	0.324379	0.999803	2.77143	0.787236	0.999974
728358	8	6996765	DEFA1B	7.72797	2.73e-09	3.9e-06	7.72797	2.83e-08	2.8e-05	7.73	5.16859e-05	0.022879	7.71328	0.00958881	0.999974
55890	17	74424850	GPRC5C	-0.202813	8.18e-09	9.65e-06	-0.202886	1.07e-05	0.00530285	-0.208215	0.0289695	0.999803	-0.126692	0.0978686	0.999974
1667	8	6977648	DEFA1	8.912	8.27e-09	9.65e-06	8.912	0.0111551	0.406813	8.91694	0.0141831	0.928301	8.83922	0.365017	0.999974
54094	NA	NA	NA	0.230854	6.8e-08	7.08e-05	0.230868	3.55e-09	4.55e-06	0.227021	0.650999	0.999803	0.362378	0.608946	0.999974
153910	NA	NA	LOC153910	-0.358356	7.17e-08	7.08e-05	-0.358504	0.0378397	0.647067	-0.357669	0.92289	0.999803	-0.2982	0.801443	0.999974
84913	2	85751343	ATOH8	0.780827	1.26e-07	0.000111272	0.780804	0.0548608	0.722058	0.781017	0.00120052	0.233501	0.882078	0.0030407	0.999974
170689	11	130448973	ADAMTS15	0.860077	1.38e-07	0.000111272	0.859876	1.68e-05	0.00653221	0.870418	0.282102	0.999803	0.830398	0.596928	0.999974
439921	17	76672550	MXRA7	2.31963	1.39e-07	0.000111272	2.31963	0.0275537	0.59647	2.31336	0.0149383	0.928301	2.3811	0.0698646	0.999974
26	7	150824626	AOC1	0.193645	2.14e-07	0.000154727	0.193634	0.0587226	0.736808	0.211116	0.826507	0.999803	0.296646	0.586755	0.999974
51237	5	139387479	MZB1	2.81051	2.17e-07	0.000154727	2.81045	0.00993133	0.380563	2.80415	0.0209122	0.999803	2.79291	0.171735	0.999974
3512	4	70655540	JCHAIN	5.50582	3.02e-07	0.000204157	5.50582	0.606969	0.999245	5.49951	0.0347735	0.999803	5.53974	0.412739	0.999974
1669	8	6935821	DEFA4	4.71661	3.58e-07	0.000230067	4.7166	3.52e-06	0.00214875	4.72747	0.22346	0.999803	4.73645	0.937169	0.999974
83857	12	29500839	TMTC1	2.5692	4.15e-07	0.000253841	2.56918	0.481246	0.999245	2.55917	0.628132	0.999803	2.62622	0.0689842	0.999974
55363	9	97926790	HEMGN	5.20318	1.16e-06	0.000678668	5.20317	0.498373	0.999245	5.20104	0.523441	0.999803	5.07356	0.520308	0.999974
260429	16	2783952	PRSS33	1.78637	1.82e-06	0.00101726	1.78636	0.204453	0.961443	1.79765	7.80304e-07	0.000779092	1.88205	3.65632e-05	0.0521514
5657	19	840962	PRTN3	1.09828	3.36e-06	0.00175083	1.09826	0.0253107	0.573662	1.09394	0.968957	0.999803	1.15412	0.498472	0.999974
2904	12	13540230	GRIN2B	-0.469193	3.41e-06	0.00175083	-0.469424	0.0167513	0.4768	-0.470032	0.0377192	0.999803	-0.446234	0.102482	0.999974
2003	14	105672307	ELK2AP	3.70445	3.58e-06	0.00176703	3.70439	0.00532918	0.289876	3.70054	0.021154	0.999803	3.65678	0.257085	0.999974
729956	19	55428739	SHISA7	-0.104098	4.27e-06	0.00203132	-0.104257	0.1542	0.938548	-0.100735	0.160874	0.999803	-0.0803662	0.448489	0.999974
84985	8	123178959	FAM83A	1.08072	6.56e-06	0.00300525	1.08053	0.0246592	0.565101	1.08143	3.87884e-06	0.00237108	0.998369	0.0491591	0.999974
401399	7	128350324	PRRT4	0.346912	7.3e-06	0.00323195	0.346944	0.224307	0.965527	0.356885	0.0962102	0.999803	0.49275	0.16607	0.999974
3118	6	32741341	HLA-DQA2	3.71382	9.23e-06	0.00394781	3.71381	0.00466319	0.273869	3.71197	0.0768456	0.999803	3.80892	0.0581449	0.999974
388588	1	3772787	SMIM1	4.69556	1.08e-05	0.00446308	4.69552	0.000526408	0.0814157	4.68775	0.000119529	0.0445693	4.44565	0.158796	0.999974
10562	13	53028758	OLFM4	5.01508	1.18e-05	0.00471401	5.01507	1.85e-12	1.09e-08	5.02065	0.714524	0.999803	5.02927	0.86046	0.999974
162632	17	16786488	USP32P1	1.10024	1.23e-05	0.00480355	1.10028	0.115528	0.880716	1.0914	0.100049	0.999803	1.2114	0.0483536	0.999974
23242	7	51016211	COBL	0.110662	1.32e-05	0.0049676	0.110486	0.534511	0.999245	0.107101	0.799623	0.999803	0.124492	0.808489	0.999974
9462	1	178120960	RASAL2	3.11925	1.59e-05	0.00584512	3.11923	2.55e-12	1.09e-08	3.12108	0.000301385	0.0806017	3.19167	0.00207093	0.999974
168975	8	86866444	CNBD1	0.226647	1.73e-05	0.00618332	0.226432	0.332782	0.999245	0.228396	0.902541	0.999803	0.22119	0.872352	0.999974
6563	18	45724126	SLC14A1	5.05102	1.84e-05	0.00638853	5.051	0.353435	0.999245	5.04824	0.351978	0.999803	4.93398	0.0687592	0.999974
4059	19	44809070	BCAM	2.97119	2.22e-05	0.00748681	2.97113	0.158161	0.942425	2.97301	0.150082	0.999803	2.86537	0.0510882	0.999974
643418	10	88761405	LIPN	2.49331	2.61e-05	0.00859477	2.49331	0.215011	0.965527	2.48599	0.430291	0.999803	2.59223	0.57903	0.999974
608	16	11965106	TNFRSF17	0.772348	2.87e-05	0.00918414	0.77227	0.126784	0.901943	0.772055	0.015994	0.958845	0.827497	0.288554	0.999974
79054	2	233917397	TRPM8	0.21142	2.95e-05	0.00918414	0.21126	0.386065	0.999245	0.213345	0.100476	0.999803	0.211779	0.727891	0.999974
57126	NA	NA	CD177	5.74729	3e-05	0.00918414	5.74729	0.203568	0.961443	5.75129	0.0708336	0.999803	5.95422	0.0368745	0.999974
2993	4	144109303	GYPA	2.88341	3.65e-05	0.0109106	2.88333	0.104619	0.861848	2.87958	0.0254313	0.999803	2.75414	0.737642	0.999974
116933	3	150852483	CLRN1-AS1	0.599225	5.26e-05	0.0153327	0.599298	0.0333862	0.621164	0.591232	0.013762	0.920116	0.797567	0.0428582	0.999974
80036	9	70529062	TRPM3	1.06934	6.48e-05	0.0184863	1.06914	0.0515258	0.709259	1.06643	0.419244	0.999803	1.00143	0.750913	0.999974
10891	4	23755040	PPARGC1A	0.292885	7.58e-05	0.0208568	0.292701	0.22	0.965527	0.288358	0.303759	0.999803	0.287504	0.389194	0.999974
504189	NA	NA	OR8U8	2.75965	7.64e-05	0.0208568	2.75958	0.000391896	0.0653346	2.75657	9.7835e-05	0.0392471	2.6651	0.0819391	0.999974
11122	20	42072751	PTPRT	0.772154	7.94e-05	0.0212432	0.771985	0.540753	0.999245	0.772773	0.47194	0.999803	0.750619	0.619005	0.999974
56884	4	161383896	FSTL5	0.140368	8.78e-05	0.0230004	0.14014	0.0505278	0.708162	0.13735	0.00970811	0.800967	0.126951	0.0387335	0.999974
5866	11	61897300	RAB3IL1	2.68798	9.19e-05	0.023607	2.68791	0.833234	0.999245	2.68694	0.887374	0.999803	2.57981	0.394934	0.999974
4070	1	58575426	TACSTD2	0.0359693	0.000104739	0.026159	0.0359855	0.932805	0.999245	0.0485839	0.188054	0.999803	0.167295	0.183781	0.999974
93979	NA	NA	CPA5	0.61334	0.000105965	0.026159	0.613269	4.8e-06	0.00256784	0.630801	0.448017	0.999803	0.699434	0.356251	0.999974
671	20	38260148	BPI	4.65864	0.000128913	0.0312238	4.65864	0.000484145	0.076728	4.66995	0.00363043	0.452464	4.78612	0.0694188	0.999974
4057	3	46435644	LTF	7.09625	0.000136734	0.0319806	7.09625	1.34e-05	0.00590311	7.09829	0.000247294	0.0705446	7.21871	0.0434471	0.999974
160364	12	9971414	CLEC12A	6.95858	0.000137021	0.0319806	6.95858	3.37e-05	0.0109922	6.95204	0.0898911	0.999803	7.06601	0.810565	0.999974
128153	1	217631323	SPATA17	3.74716	0.000145236	0.0328689	3.74713	0.205361	0.961443	3.74309	0.247944	0.999803	3.64237	0.685511	0.999974
9518	19	18374730	GDF15	-0.219046	0.000145948	0.0328689	-0.219068	0.0380915	0.647067	-0.205659	0.019558	0.999803	-0.0969734	0.0527979	0.999974
400955	2	58427798	LINC01122	0.245227	0.000151692	0.0335736	0.245033	0.562863	0.999245	0.242395	0.0453556	0.999803	0.235605	0.098444	0.999974
162655	18	14057456	ZNF519	0.423092	0.000159288	0.0346572	0.423094	0.845295	0.999245	0.423961	0.205806	0.999803	0.55492	0.27272	0.999974
388336	17	11241262	SHISA6	-0.038046	0.00017958	0.0381203	-0.0382062	0.00477328	0.274774	-0.0407065	0.746444	0.999803	-0.0163224	0.648377	0.999974
7033	21	42311666	TFF3	1.23392	0.000181143	0.0381203	1.23381	0.0563279	0.72395	1.23349	0.000393692	0.103139	1.21129	0.0115797	0.999974
51299	6	5997998	NRN1	0.575821	0.000190372	0.0394163	0.575837	0.0906317	0.8328	0.566581	0.809202	0.999803	0.670369	0.666706	0.999974
81624	13	59665582	DIAPH3	0.759513	0.000196028	0.0399431	0.759365	0.97004	0.999245	0.760256	0.488081	0.999803	0.752259	0.721189	0.999974
25907	3	45224465	TMEM158	3.30383	0.000220881	0.0441295	3.30376	0.718388	0.999245	3.30346	0.504161	0.999803	3.1729	0.171048	0.999974
1053	14	23117303	CEBPE	2.91926	0.000223449	0.0441295	2.91925	0.0182501	0.496109	2.92433	0.948028	0.999803	2.96046	0.965129	0.999974
4745	11	20669570	NELL1	0.915427	0.000236768	0.0460513	0.91527	0.545558	0.999245	0.911724	0.222442	0.999803	0.891429	0.347262	0.999974
5197	4	73853188	PF4V1	2.36061	0.000244208	0.0461406	2.36056	0.364125	0.999245	2.35233	0.499489	0.999803	2.31667	0.400914	0.999974
5332	20	9068762	PLCB4	-0.196288	0.000244416	0.0461406	-0.19647	0.273279	0.989117	-0.198947	0.453382	0.999803	-0.172751	0.689371	0.999974
84804	2	102715839	MFSD9	0.816416	0.000248219	0.0461795	0.816467	0.0197771	0.512887	0.811746	0.0196621	0.999803	0.98552	0.157203	0.999974
238	2	29192773	ALK	0.291726	0.000259845	0.0471848	0.291616	0.730383	0.999245	0.297147	0.195638	0.999803	0.345983	0.384962	0.999974
7179	NA	NA	TPTE	-0.461572	0.000260974	0.0471848	-0.46172	0.263909	0.98341	-0.464767	0.0068122	0.66302	-0.400806	0.0339904	0.999974
100287944	NA	NA	LOC100287944	0.0908698	0.000285955	0.0509834	0.0907377	0.312578	0.999245	0.0955959	0.528661	0.999803	0.145298	0.656234	0.999974
9758	X	12138465	FRMPD4	-0.252859	0.000295036	0.0518819	-0.253028	0.186188	0.95758	-0.249943	0.0294584	0.999803	-0.217591	0.0642109	0.999974
3092	7	75533299	HIP1	4.87203	0.000304172	0.0527656	4.87204	0.0368369	0.638663	4.88101	0.0130503	0.913027	5.06093	0.0449139	0.999974
105	10	1182132	ADARB2	2.04759	0.00033232	0.0568798	2.04758	0.426381	0.999245	2.04615	0.0560731	0.999803	2.12344	0.0392884	0.999974
2281	2	24049700	FKBP1B	3.25705	0.000364425	0.0610849	3.25697	0.0375711	0.644787	3.25778	0.268549	0.999803	3.09533	0.866197	0.999974
57623	8	134477787	ZFAT	2.56723	0.000366405	0.0610849	2.56718	0.682176	0.999245	2.5668	0.0223163	0.999803	2.58552	0.216856	0.999974
51327	16	31527863	AHSP	8.20349	0.000373977	0.0615479	8.20349	0.782374	0.999245	8.19949	0.0808126	0.999803	7.96635	0.985631	0.999974
2567	15	26971281	GABRG3	0.0858027	0.000385178	0.0625889	0.085587	0.461103	0.999245	0.0848007	0.952493	0.999803	0.0764837	0.944931	0.999974
285464	4	1391551	CRIPAK	3.15078	0.000409269	0.0656723	3.15082	0.808518	0.999245	3.17935	0.0283555	0.999803	3.42577	0.262228	0.999974
5909	1	21596214	RAP1GAP	4.72135	0.000417001	0.0660869	4.72135	1.69e-09	2.71e-06	4.71352	1.09134e-07	0.000140096	4.66916	2.16921e-06	0.00537669
2257	3	192139394	FGF12	-0.256503	0.000428556	0.0670899	-0.256709	0.20165	0.961362	-0.261974	0.908886	0.999803	-0.227616	0.866077	0.999974
1308	10	104031285	COL17A1	1.83131	0.000443929	0.0686592	1.83127	0.00114949	0.133018	1.82855	0.0822313	0.999803	1.85996	0.157626	0.999974
7280	6	3153668	TUBB2A	4.76707	0.000471351	0.0716727	4.76706	0.0944021	0.843312	4.75695	0.00439515	0.53227	4.62031	0.330244	0.999974
10826	5	154818490	FAXDC2	5.13377	0.000475543	0.0716727	5.13376	0.328044	0.999245	5.13336	0.57587	0.999803	5.10581	0.170645	0.999974
83856	9	105447795	FSD1L	-0.184874	0.000480163	0.0716727	-0.18499	0.100407	0.855201	-0.190445	0.331548	0.999803	-0.12114	0.280334	0.999974
286122	8	143039208	C8orf31	-0.568289	0.00050213	0.0738628	-0.568204	0.577105	0.999245	-0.557063	0.949338	0.999803	-0.391659	0.701245	0.999974
54097	21	41304211	FAM3B	0.081513	0.000506343	0.0738628	0.0815594	4.36e-07	0.000357438	0.108799	2.86411e-11	6.12777e-08	0.219586	4.08651e-08	0.000131146
55365	7	150801533	TMEM176A	4.15653	0.000555335	0.0800993	4.15652	0.809401	0.999245	4.16401	0.00357902	0.452464	4.19738	0.00955907	0.999974
53353	2	140231422	LRP1B	1.33688	0.000570137	0.0813206	1.33672	0.893379	0.999245	1.33632	0.913881	0.999803	1.27163	0.754651	0.999974
1804	7	153887096	DPP6	1.01349	0.00059745	0.0842798	1.01334	0.261386	0.982311	1.01143	0.0586113	0.999803	1.00804	0.118177	0.999974
6285	21	46598961	S100B	2.57578	0.000639066	0.0891705	2.57571	0.000272292	0.0521704	2.57527	0.0898013	0.999803	2.52765	0.484736	0.999974
138046	8	84182786	RALYL	0.510419	0.000730919	0.10089	0.510235	0.461047	0.999245	0.509187	0.737811	0.999803	0.494821	0.59013	0.999974
5570	6	122471930	PKIB	0.479141	0.000739191	0.100947	0.479002	0.550251	0.999245	0.482507	0.884943	0.999803	0.503913	0.823602	0.999974
66002	19	15672756	CYP4F12	1.88596	0.000763322	0.102169	1.88597	0.447002	0.999245	1.90531	0.528984	0.999803	2.03219	0.589805	0.999974
27065	4	4348139	NSG1	2.08159	0.000764058	0.102169	2.08161	0.0395784	0.652531	2.08093	0.746743	0.999803	2.25448	0.835253	0.999974
647946	NA	NA	MIR924HG	0.090333	0.000792956	0.103464	0.0901987	0.0237099	0.556425	0.0869605	0.11991	0.999803	0.131444	0.195567	0.999974
57628	2	114442298	DPP10	1.27788	0.000796224	0.103464	1.27772	0.389766	0.999245	1.27741	0.764689	0.999803	1.21392	0.598359	0.999974
932	11	60056586	MS4A3	3.94811	0.000798942	0.103464	3.94811	0.000218028	0.0457676	3.95149	0.531796	0.999803	3.98304	0.326371	0.999974
100133331	NA	NA	LOC100133331	3.74523	0.00080598	0.103464	3.74529	0.0878259	0.823489	3.7591	0.0608708	0.999803	4.13472	0.835214	0.999974
4303	X	71096196	FOXO4	5.45318	0.000829125	0.105381	5.45317	0.620199	0.999245	5.45583	0.957281	0.999803	5.45858	0.634608	0.999974
387837	12	10012784	CLEC12B	2.63119	0.000839057	0.105598	2.63122	0.000104155	0.0284476	2.62496	0.33934	0.999803	2.82579	0.144712	0.999974
677769	22	21544896	SCARNA17	1.73163	0.000913034	0.113629	1.73152	0.0563467	0.72395	1.73212	0.809614	0.999803	1.70627	0.714449	0.999974
114784	1	33514008	CSMD2	-0.115178	0.000923132	0.113629	-0.115369	0.649257	0.999245	-0.118344	0.178658	0.999803	-0.0991168	0.263122	0.999974
6590	20	45252238	SLPI	6.17927	0.000929424	0.113629	6.17926	0.181327	0.957043	6.1785	0.0192828	0.999803	6.10711	0.329244	0.999974
6660	12	23529505	SOX5	1.0184	0.00096182	0.116028	1.01822	0.832786	0.999245	1.01498	0.583847	0.999803	0.976705	0.990125	0.999974
8470	4	185585443	SORBS2	-0.505698	0.000967126	0.116028	-0.505846	0.0527559	0.712056	-0.507396	0.508667	0.999803	-0.450796	0.528052	0.999974
2038	15	43106224	EPB42	7.31419	0.000993766	0.116965	7.31419	0.725884	0.999245	7.31385	0.537106	0.999803	7.15659	0.46836	0.999974
3248	4	174490176	HPGD	2.18267	0.00099631	0.116965	2.18265	0.433743	0.999245	2.17661	0.783661	0.999803	2.23558	0.580703	0.999974
2915	11	88504575	GRM5	-0.205215	0.00101327	0.116965	-0.205436	0.711394	0.999245	-0.205844	0.378703	0.999803	-0.199812	0.573808	0.999974
55733	1	210328251	HHAT	0.444706	0.0010168	0.116965	0.444679	0.745826	0.999245	0.439815	0.511155	0.999803	0.569861	0.624222	0.999974
221336	6	56954974	BEND6	0.308552	0.00103718	0.116965	0.308398	0.904852	0.999245	0.308208	0.730347	0.999803	0.325622	0.485342	0.999974
54212	8	49909788	SNTG1	0.14388	0.00103944	0.116965	0.143675	0.251293	0.975042	0.140083	0.23781	0.999803	0.152488	0.382812	0.999974
3149	X	150980508	HMGB3	0.532998	0.00105414	0.116965	0.532933	0.170651	0.957043	0.530591	0.575807	0.999803	0.599534	0.499137	0.999974
25941	18	36781798	TPGS2	6.30704	0.00105508	0.116965	6.30704	0.354886	0.999245	6.30597	0.705647	0.999803	6.21523	0.357245	0.999974
83538	17	41930634	TTC25	1.72103	0.00106381	0.116965	1.72091	0.00329101	0.226072	1.72745	0.0495124	0.999803	1.64614	0.650507	0.999974
2035	1	28887090	EPB41	6.28286	0.00106605	0.116965	6.28287	0.608047	0.999245	6.28058	0.249264	0.999803	6.39487	0.214254	0.999974
2204	19	54874247	FCAR	3.78462	0.00108817	0.11838	3.78465	0.60008	0.999245	3.78489	0.242014	0.999803	4.03957	0.839204	0.999974
7052	20	38128460	TGM2	3.59744	0.0011023	0.118909	3.5974	0.786092	0.999245	3.59974	0.727402	0.999803	3.53584	0.28634	0.999974
91543	2	6865805	RSAD2	5.19096	0.00126238	0.135043	5.19095	0.802973	0.999245	5.1937	1.04128e-05	0.00581173	5.2448	0.0296668	0.999974
347735	1	31409564	SERINC2	2.20009	0.00134602	0.1428	2.20007	0.0982385	0.848245	2.20285	0.935193	0.999803	2.23757	0.351092	0.999974
6521	17	44251158	SLC4A1	8.91761	0.00147143	0.153734	8.91761	0.604353	0.999245	8.91685	0.633084	0.999803	8.785	0.387946	0.999974
5136	2	182140035	PDE1A	-0.370475	0.00147303	0.153734	-0.370651	0.596947	0.999245	-0.364074	0.487487	0.999803	-0.322262	0.568207	0.999974
64843	15	76336723	ISL2	1.72019	0.001486	0.153837	1.7202	0.000224613	0.0457676	1.7194	0.0493561	0.999803	1.84024	0.213619	0.999974
4635	17	47200445	MYL4	6.85064	0.00155748	0.159947	6.85063	0.0323882	0.615427	6.85071	0.270028	0.999803	6.62217	0.827329	0.999974
669	7	134646807	BPGM	6.91214	0.00164761	0.166546	6.91214	0.506303	0.999245	6.90937	0.173834	0.999803	6.76487	0.619709	0.999974
9223	3	65353524	MAGI1	0.45016	0.00164768	0.166546	0.449958	0.821975	0.999245	0.442942	0.218664	0.999803	0.425167	0.214721	0.999974
157570	8	27771948	ESCO2	-0.545609	0.00167836	0.168321	-0.545714	0.328594	0.999245	-0.54195	0.155253	0.999803	-0.467873	0.292146	0.999974
9061	4	107590275	PAPSS1	3.89398	0.00169679	0.16885	3.89398	0.140413	0.92222	3.89118	0.0108629	0.835013	4.01216	0.162654	0.999974
7001	19	12796819	PRDX2	7.04356	0.00171204	0.169058	7.04356	0.628831	0.999245	7.04141	0.237479	0.999803	6.90251	0.770478	0.999974
6710	14	64749653	SPTB	5.35745	0.00172705	0.169238	5.35744	0.845766	0.999245	5.3599	0.668356	0.999803	5.3552	0.614603	0.999974
127255	1	74026014	LRRIQ3	-0.207616	0.00178102	0.173204	-0.207696	0.0781474	0.80284	-0.214998	0.712433	0.999803	-0.128039	0.955926	0.999974
5314	6	51615299	PKHD1	-0.0987169	0.0018063	0.173796	-0.0989093	0.790115	0.999245	-0.0982282	0.227707	0.999803	-0.0805201	0.250998	0.999974
8224	22	32512551	SYN3	0.349587	0.00181418	0.173796	0.349447	0.622502	0.999245	0.349622	0.0187379	0.999803	0.384723	0.0605358	0.999974
3792	7	142941113	KEL	3.10284	0.00192567	0.18311	3.10278	0.929953	0.999245	3.10337	0.997562	0.999803	2.99926	0.463512	0.999974
51513	6	36354641	ETV7	2.44133	0.00198099	0.186985	2.44134	0.0181209	0.496109	2.44516	0.177958	0.999803	2.57752	0.457424	0.999974
29841	2	9945211	GRHL1	-0.565785	0.00200491	0.187861	-0.565872	0.106739	0.866648	-0.574626	0.617335	0.999803	-0.485436	0.530418	0.999974
641467	NA	NA	TSC22D1-AS1	-0.634205	0.00204006	0.18977	-0.634166	0.736276	0.999245	-0.633467	0.528451	0.999803	-0.48191	0.626679	0.999974
1826	21	40010998	DSCAM	0.648382	0.00207712	0.191347	0.648197	0.675666	0.999245	0.641765	0.627455	0.999803	0.618809	0.978335	0.999974
51251	7	33014129	NT5C3A	0.799954	0.0021129	0.191347	0.799916	5.26e-06	0.00270108	0.796612	0.995963	0.999803	0.928725	0.935702	0.999974
1630	18	52340171	DCC	0.464977	0.00211604	0.191347	0.464764	0.559946	0.999245	0.469103	0.273626	0.999803	0.443112	0.28305	0.999974
55600	1	160876538	ITLN1	3.51869	0.00211663	0.191347	3.51862	0.130776	0.908333	3.51255	0.242874	0.999803	3.33278	0.0912162	0.999974
64409	7	71132168	WBSCR17	0.493343	0.00215493	0.193446	0.493175	0.145506	0.926735	0.491638	0.258162	0.999803	0.494466	0.311389	0.999974
8818	9	127935098	DPM2	6.26468	0.00219746	0.195895	6.26467	0.693435	0.999245	6.26408	0.368006	0.999803	6.11792	0.781126	0.999974
2876	3	49357175	GPX1	10.8081	0.00227464	0.201376	10.8081	0.00144182	0.146894	10.8054	0.00323427	0.437035	10.592	0.316037	0.999974
4919	1	63774021	ROR1	-0.249571	0.00235042	0.20666	-0.249778	0.457692	0.999245	-0.249837	0.552653	0.999803	-0.224757	0.709192	0.999974
5266	20	45174875	PI3	6.28386	0.00238019	0.207714	6.28386	0.574698	0.999245	6.28798	0.0237838	0.999803	6.29343	0.130284	0.999974
3116	6	33112450	HLA-DPB2	0.0609443	0.00241481	0.207714	0.0609164	0.559128	0.999245	0.0579223	0.930877	0.999803	0.170259	0.891623	0.999974
9456	5	79372635	HOMER1	-0.282986	0.00242215	0.207714	-0.283128	0.928286	0.999245	-0.279756	0.997816	0.999803	-0.220967	0.992121	0.999974
2561	5	161288428	GABRB2	-0.0983627	0.00242713	0.207714	-0.0985759	0.00898717	0.361656	-0.0931968	0.381342	0.999803	-0.0850219	0.586949	0.999974
8991	1	151364301	SELENBP1	7.90294	0.00255536	0.21724	7.90294	0.787054	0.999245	7.90174	0.217122	0.999803	7.72608	0.559172	0.999974
3957	22	37570247	LGALS2	4.75714	0.00258583	0.218384	4.75713	0.0529992	0.712409	4.76128	0.00054307	0.131536	4.76982	0.0825609	0.999974
100288069	NA	NA	LOC100288069	3.48956	0.00262759	0.22046	3.48962	0.124841	0.901319	3.49541	0.247412	0.999803	3.87192	0.953751	0.999974
11077	21	43529191	HSF2BP	-0.334318	0.00267651	0.223106	-0.334441	0.404296	0.999245	-0.333811	0.654137	0.999803	-0.26439	0.661064	0.999974
55007	22	45308967	FAM118A	4.26476	0.00274399	0.227255	4.26477	0.87715	0.999245	4.26108	0.347736	0.999803	4.41042	0.522148	0.999974
2903	16	9758518	GRIN2A	0.00444746	0.00288803	0.237344	0.0042567	0.539122	0.999245	0.00671113	0.875211	0.999803	0.0193899	0.925469	0.999974
2039	8	22048994	DMTN	8.75986	0.00290278	0.237344	8.75986	0.751271	0.999245	8.76015	0.957617	0.999803	8.65904	0.322777	0.999974
83483	19	17351447	PLVAP	3.64071	0.00308083	0.250308	3.64067	0.938806	0.999245	3.6383	0.618901	0.999803	3.55366	0.242577	0.999974
84561	3	125082635	SLC12A8	-0.453487	0.00312323	0.252157	-0.453549	0.102102	0.856404	-0.455409	0.0246101	0.999803	-0.348546	0.0465691	0.999974
337875	1	143895570	HIST2H2BA	0.0175867	0.00315908	0.252656	0.0176818	0.438184	0.999245	0.0150169	0.375431	0.999803	0.207894	0.5521	0.999974
100132077	NA	NA	LOC100132077	0.840345	0.00316878	0.252656	0.840516	8.95e-05	0.0249694	0.840298	0.0530146	0.999803	1.17395	0.171966	0.999974
284021	NA	NA	MILR1	2.75917	0.00321553	0.254441	2.75916	0.0169188	0.477953	2.76478	0.648446	0.999803	2.82889	0.721433	0.999974
4680	19	41750976	CEACAM6	2.93325	0.00323372	0.254441	2.93326	0.00750021	0.334306	2.94245	0.195255	0.999803	3.06216	0.269826	0.999974
23251	15	79432515	KIAA1024	-0.566383	0.00326177	0.254441	-0.566392	0.351457	0.999245	-0.567476	0.894679	0.999803	-0.440841	0.912668	0.999974
151174	NA	NA	LOC151174	-0.14353	0.00327618	0.254441	-0.143543	0.209251	0.963922	-0.1453	0.348005	0.999803	-0.0338639	0.438248	0.999974
286	8	41653219	ANK1	4.77044	0.00330611	0.254441	4.77042	0.248314	0.973866	4.77429	0.0645717	0.999803	4.65428	0.827846	0.999974
6334	12	51590265	SCN8A	-0.192943	0.00331009	0.254441	-0.193025	0.940372	0.999245	-0.194485	0.499781	0.999803	-0.105182	0.47865	0.999974
401149	NA	NA	LINC01061	2.51112	0.00335793	0.255153	2.51119	0.170495	0.957043	2.51526	0.208562	0.999803	2.78154	0.310221	0.999974
122402	14	103928461	TDRD9	2.01949	0.00336803	0.255153	2.01952	0.341476	0.999245	2.01648	0.247672	0.999803	2.17825	0.483329	0.999974
57188	15	83654085	ADAMTSL3	-0.342962	0.00338472	0.255153	-0.343154	0.532504	0.999245	-0.340223	0.737968	0.999803	-0.303895	0.820694	0.999974
5239	9	68339262	PGM5	1.52859	0.00339885	0.255153	1.52854	0.0411675	0.660255	1.51963	0.958124	0.999803	1.53946	0.871281	0.999974
146713	NA	NA	RBFOX3	-0.421817	0.00345196	0.257632	-0.421928	0.0897773	0.830909	-0.421706	0.192766	0.999803	-0.343486	0.298939	0.999974
642280	4	212609	ZNF876P	-0.64332	0.00354192	0.262819	-0.643325	0.845925	0.999245	-0.647813	0.197287	0.999803	-0.507749	0.264377	0.999974
2117	1	157121190	ETV3	-0.510155	0.0035803	0.26414	-0.510004	0.00771436	0.335692	-0.516045	0.336225	0.999803	-0.290044	0.458089	0.999974
65055	2	86213992	REEP1	-0.562717	0.00363061	0.266321	-0.562836	0.35768	0.999245	-0.566534	0.0535977	0.999803	-0.495342	0.150207	0.999974
1769	6	38715340	DNAH8	-0.308876	0.00367513	0.266546	-0.309006	0.0942046	0.843312	-0.305375	0.161677	0.999803	-0.239562	0.281249	0.999974
28959	7	150791284	TMEM176B	5.0897	0.00367834	0.266546	5.08969	0.99361	0.999245	5.09739	0.00014793	0.0499731	5.15	0.0021531	0.999974
54587	1	1352690	MXRA8	1.30655	0.00371484	0.266546	1.30661	0.0567679	0.727276	1.32213	0.6001	0.999803	1.53001	0.903252	0.999974
162387	17	8797117	MFSD6L	0.455957	0.00371674	0.266546	0.456004	0.0461121	0.686707	0.462602	0.980183	0.999803	0.605034	0.835192	0.999974
259286	NA	NA	TAS2R40	-0.154147	0.00378212	0.269728	-0.154081	0.366143	0.999245	-0.159424	0.88543	0.999803	0.0120336	0.853343	0.999974
4784	19	12995607	NFIX	5.36197	0.00382908	0.270116	5.36195	0.828528	0.999245	5.36177	0.807158	0.999803	5.23819	0.419644	0.999974
84164	22	29788607	ASCC2	7.9898	0.00382964	0.270116	7.9898	0.53983	0.999245	7.98862	0.552592	0.999803	7.90256	0.562954	0.999974
10748	NA	NA	KLRA1P	-0.323968	0.00396674	0.278257	-0.323863	0.0176167	0.487399	-0.327445	0.415873	0.999803	-0.130092	0.380275	0.999974
27181	19	51450846	SIGLEC8	0.942046	0.00410051	0.286077	0.94202	0.451538	0.999245	0.952294	0.000169745	0.0558723	1.04517	0.00202022	0.999974
253782	2	168455861	CERS6	2.55637	0.00413274	0.286767	2.55636	0.000796448	0.106294	2.55578	0.140194	0.999803	2.65699	0.731779	0.999974
388199	16	805442	PRR25	0.36436	0.00427887	0.294364	0.36433	0.00435563	0.264124	0.35981	0.506864	0.999803	0.452565	0.579226	0.999974
7169	9	35681991	TPM2	2.78905	0.00428808	0.294364	2.78903	0.0208357	0.519354	2.80384	0.870355	0.999803	2.90605	0.811708	0.999974
10911	1	7846691	UTS2	2.00416	0.00437333	0.29806	2.00412	0.184629	0.957043	1.99556	0.0135427	0.91499	2.14629	0.00258128	0.999974
2560	4	47031359	GABRB1	-0.101144	0.00439951	0.29806	-0.10128	0.705803	0.999245	-0.107091	0.270216	0.999803	-0.0441786	0.494517	0.999974
820	3	48223346	CAMP	7.31272	0.00441652	0.29806	7.31271	0.00641671	0.308507	7.31085	0.000604678	0.141132	7.24582	0.0177941	0.999974
400566	17	410326	C17orf97	0.0656121	0.00443479	0.29806	0.0656351	0.0630116	0.751747	0.0674331	0.906446	0.999803	0.197927	0.9629	0.999974
283643	14	105489854	C14orf80	1.85408	0.00458774	0.305237	1.85408	0.055912	0.72395	1.85171	0.311456	0.999803	1.96923	0.297785	0.999974
151651	3	19879471	EFHB	-0.567242	0.00458913	0.305237	-0.567331	0.215623	0.965527	-0.57353	0.531796	0.999803	-0.488243	0.857732	0.999974
11155	10	86668448	LDB3	-0.474258	0.00477737	0.316119	-0.474385	0.308742	0.999245	-0.478547	0.266846	0.999803	-0.409078	0.332609	0.999974
255239	11	113387790	ANKK1	-0.528701	0.00480831	0.316509	-0.528646	0.168878	0.956672	-0.527569	0.351234	0.999803	-0.367318	0.398163	0.999974
2944	1	109687813	GSTM1	0.636253	0.00483257	0.316509	0.63625	0.478666	0.999245	0.62797	0.00256479	0.387344	0.73878	0.00186339	0.999974
3778	10	76869600	KCNMA1	1.53423	0.00494831	0.321229	1.53409	6.44e-05	0.0185661	1.53991	0.430533	0.999803	1.53179	0.282226	0.999974
25862	6	41797644	USP49	0.0351889	0.00495469	0.321229	0.0352091	0.0029486	0.216262	0.031578	0.609904	0.999803	0.196872	0.529643	0.999974
147700	19	45333433	KLC3	4.38595	0.00514828	0.330724	4.38591	0.352103	0.999245	4.39045	0.778675	0.999803	4.24144	0.359725	0.999974
5829	12	120210446	PXN	5.90529	0.00515267	0.330724	5.9053	0.709265	0.999245	5.90907	0.221702	0.999803	6.21772	0.768686	0.999974
57512	10	25175061	GPR158	-0.397733	0.00526954	0.336046	-0.397906	0.243996	0.972079	-0.403644	0.537913	0.999803	-0.357239	0.392466	0.999974
123624	15	86141995	AGBL1	0.291857	0.00528794	0.336046	0.291657	0.0819555	0.811263	0.290164	0.0891127	0.999803	0.28552	0.17679	0.999974
8507	5	74627408	ENC1	3.11394	0.00532183	0.336534	3.11392	1.08e-08	1.26e-05	3.11275	0.0320737	0.999803	3.14965	0.257463	0.999974
2027	17	4949176	ENO3	1.69619	0.00537552	0.337989	1.69618	0.00823187	0.34421	1.70463	0.431135	0.999803	1.82217	0.445604	0.999974
4940	12	112938351	OAS3	4.92345	0.00540812	0.337989	4.92346	0.652109	0.999245	4.92861	0.0970742	0.999803	5.16474	0.328101	0.999974
83540	1	163266575	NUF2	-0.61842	0.00542383	0.337989	-0.618418	0.597356	0.999245	-0.624306	0.342408	0.999803	-0.488517	0.463792	0.999974
84978	15	43870763	FRMD5	-0.0330292	0.0054852	0.340162	-0.0331649	0.778439	0.999245	-0.0374548	0.049085	0.999803	0.0225266	0.0894055	0.999974
145645	NA	NA	TERB2	0.042696	0.00555301	0.342712	0.0427176	0.0753532	0.797166	0.0471436	0.0401724	0.999803	0.194827	0.113266	0.999974
100463486	11	10507886	MTRNR2L8	2.44386	0.00559103	0.343075	2.44373	0.0684135	0.775344	2.43907	0.872528	0.999803	2.29243	0.992725	0.999974
285154	2	38075647	CYP1B1-AS1	1.84464	0.00561236	0.343075	1.84466	0.771078	0.999245	1.84757	0.317065	0.999803	1.98493	0.506088	0.999974
10847	16	30698208	SRCAP	4.12983	0.00573523	0.348925	4.12987	0.0219258	0.534045	4.13115	0.425492	0.999803	4.48189	0.998313	0.999974
100533183	NA	NA	RFLNA	-0.0575845	0.00586875	0.353784	-0.0576789	0.180199	0.957043	-0.06002	0.462072	0.999803	0.0118927	0.637902	0.999974
285045	2	32825442	LINC00486	7.00746	0.00589166	0.353784	7.00745	0.00196954	0.175663	7.00613	0.917005	0.999803	6.78302	0.939377	0.999974
23305	5	131806989	ACSL6	3.29163	0.00589778	0.353784	3.29161	0.191524	0.959608	3.28967	0.862306	0.999803	3.27574	0.729842	0.999974
257396	NA	NA	LOC257396	-0.548016	0.00605822	0.360674	-0.548027	0.691415	0.999245	-0.549238	0.541484	0.999803	-0.419463	0.739966	0.999974
285051	NA	NA	STPG4	1.20464	0.00606883	0.360674	1.20461	0.00155571	0.15362	1.20235	0.0472664	0.999803	1.31547	0.446517	0.999974
287	4	112818108	ANK2	-0.173717	0.00614791	0.36369	-0.173921	0.460757	0.999245	-0.172587	0.0789323	0.999803	-0.146391	0.187417	0.999974
114788	8	112222927	CSMD3	0.496699	0.00620385	0.365316	0.496492	0.940475	0.999245	0.496774	0.947708	0.999803	0.47365	0.867995	0.999974
29953	12	72087265	TRHDE	-0.514388	0.00623674	0.365369	-0.514594	0.904091	0.999245	-0.519888	0.0339251	0.999803	-0.48962	0.128285	0.999974
5816	22	36800683	PVALB	0.401112	0.00626168	0.365369	0.400921	0.000215201	0.0457676	0.400687	0.392692	0.999803	0.374892	0.96118	0.999974
5004	9	114323055	ORM1	4.62312	0.00632587	0.366962	4.62311	0.0543853	0.721223	4.62655	0.924587	0.999803	4.63014	0.804216	0.999974
161502	15	81007032	CFAP161	0.476465	0.00634615	0.366962	0.476305	0.439742	0.999245	0.4699	0.741686	0.999803	0.465446	0.750292	0.999974
246	17	4630901	ALOX15	1.93306	0.00638156	0.367355	1.9331	0.757441	0.999245	1.9495	1.79472e-05	0.00886108	2.14392	0.000808625	0.576684
56344	19	48029952	CABP5	1.57756	0.00642076	0.367391	1.57746	0.303144	0.999245	1.57263	0.834434	0.999803	1.54476	0.485735	0.999974
7145	2	217799788	TNS1	6.37539	0.00643944	0.367391	6.37539	0.915569	0.999245	6.37815	0.383017	0.999803	6.29351	0.119254	0.999974
3984	7	74082932	LIMK1	4.72767	0.00651846	0.368876	4.72767	0.128363	0.904158	4.72682	0.27629	0.999803	4.87024	0.402654	0.999974
26056	2	73075992	RAB11FIP5	0.890244	0.00652675	0.368876	0.890295	0.159071	0.944554	0.88838	0.461736	0.999803	1.06362	0.345495	0.999974
441457	9	96928309	NUTM2G	0.237373	0.00655452	0.368876	0.237393	0.0142951	0.450699	0.236348	0.279758	0.999803	0.391957	0.546458	0.999974
57451	5	167284798	TENM2	0.780928	0.0065804	0.368876	0.780733	0.906161	0.999245	0.781954	0.74938	0.999803	0.736958	0.940825	0.999974
6622	4	89724098	SNCA	8.35252	0.00676294	0.37746	8.35252	0.888123	0.999245	8.35034	0.489695	0.999803	8.20478	0.52218	0.999974
5500	2	28751639	PPP1CB	2.21276	0.0069106	0.383896	2.21276	0.285036	0.994395	2.21192	0.0445776	0.999803	2.3919	0.071681	0.999974
1000	18	27950965	CDH2	-0.381627	0.00693806	0.383896	-0.381733	0.0350244	0.634145	-0.380707	0.281792	0.999803	-0.29965	0.396781	0.999974
54715	16	6019093	RBFOX1	2.53829	0.00703576	0.386103	2.53818	0.133564	0.917641	2.54355	0.360798	0.999803	2.41403	0.993093	0.999974
22854	1	107140006	NTNG1	-0.262173	0.0070381	0.386103	-0.262335	0.607246	0.999245	-0.265428	0.0779188	0.999803	-0.229645	0.139738	0.999974
100293534	NA	NA	C4B_2	5.4184	0.00711931	0.388896	5.41837	3.96e-05	0.012116	5.42409	0.000181471	0.057624	5.17996	0.37935	0.999974
23762	22	30693781	OSBP2	6.78082	0.00717185	0.390106	6.78081	0.408741	0.999245	6.77964	0.26454	0.999803	6.68444	0.614487	0.999974
55607	7	94907201	PPP1R9A	-0.0975871	0.00728013	0.394325	-0.0977531	0.305164	0.999245	-0.105491	0.636571	0.999803	-0.0622743	0.752412	0.999974
1501	5	10971839	CTNND2	0.188676	0.00767241	0.413826	0.188488	0.863739	0.999245	0.18467	0.901753	0.999803	0.190996	0.717387	0.999974
25924	3	39808913	MYRIP	-0.199377	0.00770552	0.413873	-0.19948	0.559996	0.999245	-0.199916	0.780563	0.999803	-0.12767	0.99388	0.999974
9768	NA	NA	PCLAF	-0.74669	0.0077964	0.41701	-0.746717	0.21342	0.964675	-0.753586	0.461091	0.999803	-0.640468	0.845059	0.999974
6374	4	73995641	CXCL5	1.28254	0.00795877	0.420266	1.28251	0.72777	0.999245	1.27398	0.0323696	0.999803	1.30667	0.0722516	0.999974
129684	2	124025286	CNTNAP5	0.455364	0.00797634	0.420266	0.455181	0.945937	0.999245	0.460861	0.314174	0.999803	0.449072	0.334615	0.999974
25911	10	101570559	DPCD	3.33766	0.00800389	0.420266	3.33759	0.0783207	0.80284	3.33536	0.00664991	0.66302	3.18286	0.486085	0.999974
85461	2	158968633	TANC1	-0.175161	0.0080046	0.420266	-0.175306	0.111347	0.876251	-0.174951	0.731955	0.999803	-0.128205	0.544227	0.999974
158401	9	111686172	C9orf84	4.92289	0.00802096	0.420266	4.92289	0.0103562	0.38984	4.92767	0.389947	0.999803	5.10367	0.458475	0.999974
10367	10	72367339	MICU1	0.164115	0.00845208	0.439584	0.164154	4.67e-06	0.00256784	0.161404	0.0180945	0.999803	0.361819	0.0599271	0.999974
80144	4	78057569	FRAS1	-0.0563929	0.00845815	0.439584	-0.0565756	0.397811	0.999245	-0.0553391	0.959219	0.999803	-0.0322787	0.936479	0.999974
10444	9	128729785	ZER1	5.53929	0.00860623	0.443785	5.53928	0.288012	0.994395	5.54171	0.4064	0.999803	5.54647	0.277138	0.999974
83416	1	157513376	FCRL5	2.23293	0.00860812	0.443785	2.23295	0.0174228	0.48727	2.2287	0.190777	0.999803	2.38589	0.656163	0.999974
9491	20	1113262	PSMF1	7.34587	0.00866312	0.444834	7.34587	0.943999	0.999245	7.34664	0.765456	0.999803	7.28013	0.403802	0.999974
284260	18	42159282	LINC00907	0.669047	0.008877	0.454	0.66894	0.222771	0.965527	0.669001	0.422365	0.999803	0.711539	0.741834	0.999974
643988	NA	NA	FNDC10	2.01308	0.00893827	0.45532	2.01304	0.263916	0.98341	2.01223	0.649413	0.999803	2.04926	0.813062	0.999974
4897	7	108147622	NRCAM	0.0112185	0.00905963	0.45551	0.0111488	0.468096	0.999245	0.0109475	0.27693	0.999803	0.111846	0.281391	0.999974
3045	11	5232677	HBD	9.09353	0.009063	0.45551	9.09353	0.619672	0.999245	9.09046	0.706165	0.999803	8.88229	0.322257	0.999974
6006	1	25370466	RHCE	1.52866	0.00907927	0.45551	1.52859	0.0459328	0.68638	1.52516	0.153668	0.999803	1.60006	0.860956	0.999974
57610	16	67723101	RANBP10	5.50512	0.00915549	0.45551	5.50511	0.365622	0.999245	5.50646	0.407171	0.999803	5.49643	0.216453	0.999974
22895	12	112570379	RPH3A	3.17192	0.00915616	0.45551	3.17194	0.724008	0.999245	3.18348	0.385322	0.999803	3.301	0.617294	0.999974
100874222	13	77919688	RNF219-AS1	-0.501738	0.00918369	0.45551	-0.501897	0.93342	0.999245	-0.498547	0.709639	0.999803	-0.452138	0.824192	0.999974
57010	11	67453560	CABP4	-0.440037	0.00919038	0.45551	-0.439997	0.417024	0.999245	-0.439633	0.990036	0.999803	-0.277249	0.99371	0.999974
2235	18	57548282	FECH	6.65175	0.00926955	0.457666	6.65175	0.158341	0.942663	6.64967	0.0197036	0.999803	6.46303	0.796247	0.999974
9645	11	12093995	MICAL2	6.27462	0.00940562	0.462605	6.27462	0.676091	0.999245	6.27742	0.482059	0.999803	6.31346	0.376693	0.999974
340351	7	134986507	AGBL3	0.422545	0.00955648	0.468231	0.422568	0.289436	0.994395	0.419717	0.0401287	0.999803	0.5688	0.10438	0.999974
7499	X	2752049	XG	0.174356	0.00964328	0.470687	0.174187	0.196742	0.961362	0.1797	0.00559189	0.622186	0.18368	0.132853	0.999974
645	19	40447788	BLVRB	8.50279	0.00973819	0.47244	8.50279	0.409483	0.999245	8.49966	0.537656	0.999803	8.30244	0.600313	0.999974
752014	NA	NA	CEMP1	0.73074	0.00975279	0.47244	0.730695	0.0129224	0.433487	0.742889	0.113908	0.999803	0.832115	0.220877	0.999974
64446	17	74274246	DNAI2	-0.603948	0.00984814	0.474077	-0.603978	0.188638	0.957656	-0.604804	0.272633	0.999803	-0.475296	0.445227	0.999974
1016	5	19472950	CDH18	0.770698	0.00999401	0.474077	0.770487	0.70984	0.999245	0.768229	0.35332	0.999803	0.732481	0.361899	0.999974
92745	X	48458536	SLC38A5	5.99719	0.00999558	0.474077	5.99718	0.893153	0.999245	6.00302	0.844536	0.999803	5.89736	0.352057	0.999974
728448	1	39531837	PPIEL	1.39554	0.00999634	0.474077	1.39563	0.149861	0.93432	1.40006	0.4688	0.999803	1.6607	0.896975	0.999974
10242	3	178272931	KCNMB2	-0.334227	0.0100038	0.474077	-0.334409	0.749655	0.999245	-0.333774	0.913147	0.999803	-0.294905	0.971245	0.999974
259215	6	31710351	LY6G6F	-0.501426	0.0100082	0.474077	-0.501466	0.322293	0.999245	-0.507819	0.0777849	0.999803	-0.403178	0.2504	0.999974
23205	15	78173592	ACSBG1	-0.0450758	0.0102882	0.485407	-0.0452153	0.206582	0.961443	-0.0530371	0.733354	0.999803	-0.00578983	0.6505	0.999974
731275	1	243078856	LINC01347	2.86531	0.010323	0.485407	2.86538	0.222509	0.965527	2.8703	0.0210499	0.999803	3.22539	0.34712	0.999974
100423062	22	22887779	IGLL5	5.56318	0.0104097	0.487697	5.56316	0.0362269	0.636467	5.55835	0.0659529	0.999803	5.52778	0.300046	0.999974
26047	7	146116360	CNTNAP2	2.18232	0.0105521	0.492571	2.18223	0.57616	0.999245	2.18504	0.138786	0.999803	2.16254	0.209893	0.999974
193629	21	29193479	LINC00189	1.35914	0.0106181	0.493856	1.35915	3.87e-05	0.012116	1.35445	0.0374276	0.999803	1.48199	0.141494	0.999974
2995	2	126655932	GYPC	10.4287	0.0107008	0.495905	10.4287	0.50849	0.999245	10.4284	0.687485	0.999803	10.2688	0.641682	0.999974
124221	16	2839567	PRSS30P	0.107492	0.0111112	0.512921	0.107417	0.730048	0.999245	0.102545	0.142262	0.999803	0.175897	0.209827	0.999974
333926	1	112709993	PPM1J	-0.397369	0.011153	0.512921	-0.397365	0.421645	0.999245	-0.395122	0.139923	0.999803	-0.268807	0.194343	0.999974
284904	22	30488912	SEC14L4	0.28489	0.0111878	0.512921	0.284737	0.865546	0.999245	0.2904	0.979132	0.999803	0.293489	0.533138	0.999974
40	17	33013086	ASIC2	1.30199	0.0113072	0.515005	1.30185	0.187779	0.957656	1.30722	0.503929	0.999803	1.28244	0.864465	0.999974
25893	1	247857198	TRIM58	7.7301	0.011324	0.515005	7.7301	0.989573	0.999245	7.72954	0.694698	0.999803	7.63739	0.353597	0.999974
598	20	31664451	BCL2L1	8.96237	0.0113659	0.515005	8.96237	0.914054	0.999245	8.96173	0.987615	0.999803	8.83368	0.328049	0.999974
8829	10	33177491	NRP1	0.443975	0.0114011	0.515005	0.443939	0.0754504	0.797166	0.441546	0.556856	0.999803	0.536832	0.369938	0.999974
388799	20	56533245	FAM209B	0.299224	0.0115426	0.515005	0.299258	0.651639	0.999245	0.297804	0.744617	0.999803	0.445721	0.745752	0.999974
80333	4	20728615	KCNIP4	0.856419	0.0115434	0.515005	0.856246	0.481063	0.999245	0.853487	0.591607	0.999803	0.828282	0.46728	0.999974
253832	13	21376123	ZDHHC20	1.55867	0.0115659	0.515005	1.55872	0.0355257	0.636044	1.55633	0.203651	0.999803	1.80255	0.375622	0.999974
5792	1	43525186	PTPRF	0.0307611	0.0116271	0.515005	0.0306517	0.395622	0.999245	0.0286141	0.745179	0.999803	0.0886392	0.517589	0.999974
202134	5	176060688	FAM153B	-0.613478	0.0116469	0.515005	-0.613322	1.38e-05	0.00590311	-0.611557	0.0632895	0.999803	-0.384086	0.134363	0.999974
6037	14	20891398	RNASE3	3.05396	0.0116676	0.515005	3.05395	0.257164	0.979218	3.04677	0.0638932	0.999803	3.11427	0.294033	0.999974
729830	4	151409215	FAM160A1	-0.510091	0.0116764	0.515005	-0.510181	0.634051	0.999245	-0.515352	0.698675	0.999803	-0.42476	0.706435	0.999974
79850	17	732411	FAM57A	-0.348211	0.0117376	0.515005	-0.348237	0.611698	0.999245	-0.345353	0.211252	0.999803	-0.219746	0.29418	0.999974
3756	1	210683212	KCNH1	0.0940482	0.0117548	0.515005	0.0939261	0.191906	0.959608	0.0971299	0.510008	0.999803	0.157765	0.615535	0.999974
64359	17	799312	NXN	0.070466	0.0118886	0.518607	0.070387	0.599159	0.999245	0.0689293	0.028998	0.999803	0.160241	0.0846745	0.999974
57689	11	40114202	LRRC4C	1.13774	0.0119178	0.518607	1.13758	0.692096	0.999245	1.1384	0.328581	0.999803	1.09504	0.387986	0.999974
1601	5	39371677	DAB2	2.3948	0.0120404	0.522172	2.39477	0.582317	0.999245	2.39213	0.589493	0.999803	2.44168	0.789462	0.999974
253012	7	93188585	HEPACAM2	0.957995	0.0121284	0.522802	0.957868	0.758853	0.999245	0.959832	0.00477072	0.565098	0.925353	0.00539806	0.999974
26499	14	67386982	PLEK2	4.10275	0.0121364	0.522802	4.10271	0.657651	0.999245	4.10175	0.641309	0.999803	3.92736	0.147897	0.999974
126006	19	7632392	PCP2	0.910053	0.0122432	0.523585	0.909996	0.454696	0.999245	0.918158	0.9119	0.999803	0.985076	0.956988	0.999974
503542	10	133424476	SPRN	0.647339	0.0122624	0.523585	0.647299	0.0288871	0.604611	0.655546	0.966503	0.999803	0.749663	0.706927	0.999974
80731	2	136765544	THSD7B	1.00997	0.0122769	0.523585	1.00978	0.289998	0.994395	1.00573	0.5965	0.999803	0.96201	0.98579	0.999974
6857	12	78863992	SYT1	0.140829	0.0123397	0.524519	0.14062	0.575259	0.999245	0.136244	0.396148	0.999803	0.134165	0.469566	0.999974
100506035	4	79492415	LINC00989	1.96355	0.0126013	0.533803	1.96347	0.0651323	0.763409	1.96066	0.512238	0.999803	1.92284	0.375373	0.999974
165679	3	161344791	SPTSSB	-0.074228	0.0127722	0.533803	-0.0742037	0.00807724	0.341041	-0.0684816	0.200994	0.999803	0.0580958	0.264597	0.999974
2104	1	216503245	ESRRG	0.195533	0.0127755	0.533803	0.195311	0.477218	0.999245	0.192966	0.927114	0.999803	0.177691	0.84197	0.999974
222553	6	117907525	SLC35F1	4.05585	0.0127809	0.533803	4.05581	1.2e-07	0.000110253	4.0477	2.60685e-10	4.7806e-07	3.90433	0.000159655	0.146393
23007	3	155375579	PLCH1	-0.183719	0.0128083	0.533803	-0.183888	0.480253	0.999245	-0.180496	0.0265888	0.999803	-0.133154	0.0759588	0.999974
4353	17	58269855	MPO	2.72851	0.0128183	0.533803	2.72851	0.865005	0.999245	2.73664	0.253662	0.999803	2.84608	0.93324	0.999974
3568	3	3069548	IL5RA	1.919	0.0128743	0.533803	1.91898	0.156937	0.940935	1.92468	0.000184045	0.057624	1.99745	0.00435	0.999974
100134229	7	140177260	JHDM1D-AS1	4.29361	0.0129774	0.533803	4.29358	0.323132	0.999245	4.29238	0.943712	0.999803	4.16383	0.634895	0.999974
146547	16	31138924	PRSS36	0.895797	0.013017	0.533803	0.895733	0.19819	0.961362	0.89644	0.475451	0.999803	0.944443	0.509615	0.999974
56729	19	7669043	RETN	4.13845	0.0130249	0.533803	4.13842	0.054156	0.71967	4.13728	0.0094891	0.796154	4.08002	0.0874703	0.999974
22871	3	173396283	NLGN1	0.452773	0.0130465	0.533803	0.452552	0.471737	0.999245	0.448711	0.0715559	0.999803	0.41967	0.16345	0.999974
1756	X	31097676	DMD	2.09148	0.0130571	0.533803	2.09137	0.927491	0.999245	2.08687	0.66095	0.999803	2.01905	0.563667	0.999974
1496	2	79185230	CTNNA2	1.1952	0.0132367	0.539429	1.19502	0.628986	0.999245	1.19686	0.68744	0.999803	1.13961	0.687274	0.999974
550631	22	30361960	CCDC157	0.0959418	0.0134006	0.541967	0.0958217	0.135014	0.918059	0.0917559	0.585544	0.999803	0.141322	0.593755	0.999974
4833	16	396724	NME4	4.71284	0.0134272	0.541967	4.71282	0.24809	0.973866	4.70803	0.494328	0.999803	4.60399	0.946255	0.999974
126410	19	15508492	CYP4F22	0.384751	0.0134541	0.541967	0.384723	0.549913	0.999245	0.385273	0.848682	0.999803	0.49445	0.956254	0.999974
220359	11	65354766	TIGD3	2.94011	0.0134955	0.541967	2.94008	0.435672	0.999245	2.94232	0.778578	0.999803	2.95556	0.951615	0.999974
4481	8	16107877	MSR1	2.28296	0.0135101	0.541967	2.28296	0.676041	0.999245	2.27931	0.527494	0.999803	2.39708	0.452221	0.999974
9705	8	52110838	ST18	-0.313454	0.0138977	0.553838	-0.313484	0.275756	0.990089	-0.313031	0.36892	0.999803	-0.177437	0.325758	0.999974
9653	1	86914647	HS2ST1	0.298383	0.0139116	0.553838	0.298453	2.43e-05	0.00842223	0.29568	0.703848	0.999803	0.528351	0.732477	0.999974
652276	NA	NA	LOC652276	-0.327328	0.0139355	0.553838	-0.327231	0.130248	0.907708	-0.331837	0.0847329	0.999803	-0.139178	0.172463	0.999974
116151	20	56358914	FAM210B	8.65679	0.0140021	0.554048	8.65678	0.977004	0.999245	8.65788	0.521075	0.999803	8.50493	0.626111	0.999974
111	3	123282295	ADCY5	-0.219541	0.0140501	0.554048	-0.219636	0.00296224	0.216262	-0.221918	0.911786	0.999803	-0.143814	0.989655	0.999974
22881	6	89433169	ANKRD6	-0.491409	0.0140702	0.554048	-0.491416	0.00128895	0.141421	-0.493005	0.924539	0.999803	-0.345482	0.920362	0.999974
11145	11	63573194	PLA2G16	2.49048	0.0142228	0.558343	2.49046	0.694315	0.999245	2.48298	0.270459	0.999803	2.55662	0.370149	0.999974
5730	9	136977503	PTGDS	2.39677	0.0142796	0.558864	2.39678	0.101686	0.856404	2.39446	0.190315	0.999803	2.54665	0.818505	0.999974
3934	9	128149070	LCN2	6.54807	0.0145159	0.566104	6.54807	0.00510311	0.283559	6.54824	0.004305	0.528516	6.59086	0.0694823	0.999974
56899	12	98726456	ANKS1B	0.623828	0.0145528	0.566104	0.623657	0.0875987	0.823141	0.623518	0.175662	0.999803	0.613946	0.148823	0.999974
84929	9	130902437	FIBCD1	0.615624	0.0147713	0.571957	0.615435	0.00016668	0.0389031	0.609678	2.7691e-06	0.00197483	0.569833	0.007439	0.999974
55859	X	103062650	BEX1	0.226656	0.0147924	0.571957	0.226574	0.522304	0.999245	0.23791	0.805274	0.999803	0.294639	0.517274	0.999974
79682	4	184697646	CENPU	0.27586	0.0153002	0.588902	0.275871	0.0230503	0.548973	0.273873	0.452276	0.999803	0.402407	0.478874	0.999974
9911	1	205228175	TMCC2	5.42923	0.0153224	0.588902	5.42922	0.18742	0.957656	5.42384	0.299787	0.999803	5.32213	0.0661565	0.999974
6320	19	50723328	CLEC11A	1.29885	0.0154978	0.592196	1.29878	0.224534	0.965527	1.29969	0.328022	0.999803	1.3448	0.483923	0.999974
85495	14	20343047	RPPH1	1.54709	0.0155003	0.592196	1.54692	0.110057	0.875	1.54652	0.273489	0.999803	1.46038	0.452883	0.999974
56159	X	70528939	TEX11	-0.264927	0.0156878	0.597579	-0.265075	0.320838	0.999245	-0.265008	0.833045	0.999803	-0.210753	0.82637	0.999974
10693	17	34927858	CCT6B	-0.0782847	0.0158937	0.601883	-0.0783637	0.865147	0.999245	-0.0832796	0.975135	0.999803	0.000961955	0.766806	0.999974
25793	22	32474675	FBXO7	9.31827	0.0158974	0.601883	9.31827	0.354152	0.999245	9.31811	0.859846	0.999803	9.236	0.509395	0.999974
7068	3	24117159	THRB	3.4308	0.0159414	0.601883	3.43075	0.963717	0.999245	3.43109	0.969014	0.999803	3.33569	0.554372	0.999974
678655	12	6439000	CD27-AS1	0.696266	0.01601	0.6027	0.696248	0.445931	0.999245	0.697651	0.159446	0.999803	0.802917	0.366939	0.999974
285962	7	141704337	WEE2-AS1	0.108524	0.0160666	0.60306	0.10837	0.741923	0.999245	0.10904	0.24117	0.999803	0.14869	0.485016	0.999974
3958	14	55124109	LGALS3	8.20695	0.0163611	0.612324	8.20695	0.924392	0.999245	8.20688	0.956381	0.999803	8.06215	0.368005	0.999974
84771	2	113600361	DDX11L2	0.0246595	0.0164564	0.614102	0.0246879	0.0303794	0.607435	0.0276679	0.0641849	0.999803	0.162064	0.00772882	0.999974
154664	7	48171457	ABCA13	2.36904	0.0165299	0.615055	2.36904	0.251812	0.975042	2.36939	0.00083487	0.174267	2.50036	0.00660886	0.999974
55655	19	54953129	NLRP2	1.36482	0.0166115	0.616304	1.36488	0.0018282	0.168838	1.36083	0.253461	0.999803	1.55715	0.139461	0.999974
79937	9	39072766	CNTNAP3	3.93962	0.0166757	0.61666	3.93963	0.0240848	0.559265	3.93654	0.71961	0.999803	4.1092	0.345423	0.999974
201134	17	65661735	CEP112	0.359827	0.0167612	0.61666	0.359692	0.802713	0.999245	0.357772	0.895609	0.999803	0.392287	0.808756	0.999974
63891	3	49691129	RNF123	5.30648	0.0167974	0.61666	5.30647	0.971926	0.999245	5.30659	0.683026	0.999803	5.3274	0.709397	0.999974
440279	15	54012903	UNC13C	-0.161714	0.0168132	0.61666	-0.161892	0.822254	0.999245	-0.155798	0.0277139	0.999803	-0.127303	0.153492	0.999974
11237	20	3927308	RNF24	5.1958	0.0169325	0.618106	5.19581	0.272874	0.989117	5.19668	0.232027	0.999803	5.46581	0.511292	0.999974
100128071	1	32361269	FAM229A	1.83772	0.0169911	0.618106	1.83768	0.116921	0.883933	1.84253	0.271425	0.999803	1.89381	0.34785	0.999974
4605	20	43667113	MYBL2	2.00546	0.0169971	0.618106	2.00541	0.611428	0.999245	2.00383	0.0618452	0.999803	2.02851	0.292142	0.999974
1116	1	203178930	CHI3L1	6.29983	0.0170544	0.618438	6.29984	0.166985	0.955253	6.31938	0.019772	0.999803	6.47789	0.18029	0.999974
55437	2	201451668	STRADB	8.21406	0.0171677	0.620795	8.21406	0.775635	0.999245	8.21255	0.632387	0.999803	8.07237	0.249303	0.999974
5610	2	37107473	EIF2AK2	3.87862	0.0175874	0.630825	3.87863	0.637392	0.999245	3.88171	0.660376	0.999803	4.04901	0.952371	0.999974
55721	1	32205634	IQCC	0.147295	0.0175939	0.630825	0.147344	0.00698293	0.32361	0.146192	0.313191	0.999803	0.304324	0.610091	0.999974
8318	22	19479458	CDC45	-0.65177	0.0176719	0.630825	-0.651792	0.736667	0.999245	-0.64829	0.704219	0.999803	-0.524202	0.852646	0.999974
55362	6	44126913	TMEM63B	4.61621	0.0176914	0.630825	4.61619	0.674594	0.999245	4.62061	0.858309	0.999803	4.60462	0.787445	0.999974
3145	11	119084865	HMBS	4.77062	0.0177384	0.630825	4.7706	0.645025	0.999245	4.76773	0.653983	0.999803	4.64649	0.486558	0.999974
26033	10	115093364	ATRNL1	0.102453	0.01774	0.630825	0.102257	0.38167	0.999245	0.102983	0.272397	0.999803	0.110236	0.430466	0.999974
10410	11	319668	IFITM3	8.54311	0.0178163	0.631199	8.54311	0.0492102	0.704248	8.54333	0.00975537	0.800967	8.53124	0.264761	0.999974
339390	19	7728956	CLEC4G	0.337179	0.0178865	0.631199	0.337134	0.103155	0.859766	0.338742	0.274137	0.999803	0.416333	0.361077	0.999974
196463	12	113358565	PLBD2	2.47637	0.017898	0.631199	2.4764	0.823806	0.999245	2.47726	0.533014	0.999803	2.66292	0.922044	0.999974
2996	4	143870866	GYPE	0.692505	0.0180288	0.634071	0.692374	0.839944	0.999245	0.697013	0.706968	0.999803	0.711094	0.950507	0.999974
84923	17	73212677	FAM104A	4.60794	0.0181393	0.636212	4.60793	0.234605	0.96933	4.60725	0.820513	0.999803	4.58702	0.446528	0.999974
760	8	85463851	CA2	3.40797	0.0182182	0.637241	3.40793	0.948147	0.999245	3.40425	0.451434	0.999803	3.32705	0.740355	0.999974
660	X	15464245	BMX	2.12143	0.0183813	0.639611	2.12145	0.431452	0.999245	2.11975	0.976871	0.999803	2.23524	0.932399	0.999974
57180	7	152759748	ACTR3B	1.99561	0.0184347	0.639611	1.99558	0.600385	0.999245	1.99509	0.630476	0.999803	2.05562	0.529581	0.999974
6586	5	168661739	SLIT3	0.267803	0.0184355	0.639611	0.267587	0.496389	0.999245	0.264797	0.416921	0.999803	0.243454	0.391764	0.999974
27443	22	17359946	CECR2	-0.38831	0.0185498	0.641843	-0.388456	0.0176444	0.487399	-0.390776	0.0437422	0.999803	-0.324169	0.155721	0.999974
221458	6	39329989	KIF6	0.179473	0.0186089	0.642158	0.179265	0.103959	0.859875	0.179354	0.425388	0.999803	0.15786	0.362481	0.999974
2983	4	155758991	GUCY1B3	1.57731	0.0186732	0.64265	1.57724	0.0424276	0.669918	1.5716	0.604696	0.999803	1.58537	0.560688	0.999974
5348	19	35138807	FXYD1	0.260043	0.0188672	0.646818	0.25994	0.762826	0.999245	0.255837	0.920485	0.999803	0.31123	0.88225	0.999974
54986	3	41246598	ULK4	2.4228	0.0189527	0.646818	2.42277	0.519288	0.999245	2.42256	0.0626568	0.999803	2.50587	0.164955	0.999974
2731	9	6532463	GLDC	-0.0804299	0.0189821	0.646818	-0.0805531	0.039814	0.653571	-0.0855106	0.204958	0.999803	-0.0294826	0.369	0.999974
60495	10	98459117	HPSE2	0.4382	0.0189959	0.646818	0.438027	0.571995	0.999245	0.438792	0.210247	0.999803	0.438021	0.266742	0.999974
10885	1	117929719	WDR3	0.0317161	0.0190981	0.647889	0.0318558	0.000714035	0.0993382	0.0283476	0.799472	0.999803	0.271686	0.752911	0.999974
55068	13	43213517	ENOX1	-0.15967	0.0191283	0.647889	-0.159877	0.473823	0.999245	-0.155726	0.356939	0.999803	-0.138012	0.399324	0.999974
23329	12	64780808	TBC1D30	1.04967	0.0191803	0.64794	1.04968	0.0304447	0.607435	1.04922	0.283088	0.999803	1.1825	0.497427	0.999974
728841	NA	NA	NBPF8	0.0731352	0.019393	0.652979	0.0730641	0.205362	0.961443	0.0780577	0.00253767	0.387344	0.170507	0.139557	0.999974
124220	16	2830168	ZG16B	0.556286	0.0194744	0.652979	0.556188	0.0774427	0.802645	0.558898	0.621783	0.999803	0.58887	0.803975	0.999974
10082	13	93226841	GPC6	0.737212	0.019482	0.652979	0.737004	0.476968	0.999245	0.734962	0.845036	0.999803	0.696614	0.801142	0.999974
7314	17	16380797	UBB	12.6059	0.0196174	0.655804	12.6059	0.815666	0.999245	12.6021	0.110604	0.999803	12.4434	0.803638	0.999974
26084	3	154121002	ARHGEF26	-0.116154	0.019829	0.661155	-0.116155	0.575293	0.999245	-0.118081	0.583972	0.999803	0.0185115	0.583279	0.999974
8569	1	46557417	MKNK1	4.04079	0.0200463	0.666669	4.04082	0.211317	0.964675	4.04169	0.223486	0.999803	4.35725	0.735338	0.999974
2044	4	65319562	EPHA5	6.08715	0.0200999	0.666723	6.08714	0.272279	0.989117	6.08133	0.45914	0.999803	6.00239	0.498019	0.999974
4860	14	20468953	PNP	6.01376	0.0203985	0.674887	6.01376	0.593582	0.999245	6.01081	0.454904	0.999803	5.96868	0.820192	0.999974
8170	18	45212994	SLC14A2	-0.0772258	0.0204848	0.674992	-0.0773496	0.124931	0.901319	-0.073219	0.228627	0.999803	-0.0131533	0.310263	0.999974
10942	16	2817162	PRSS21	0.757229	0.0205531	0.674992	0.757222	0.221039	0.965527	0.755649	0.769964	0.999803	0.861513	0.826978	0.999974
26268	6	53051990	FBXO9	6.63692	0.0205773	0.674992	6.63692	0.238029	0.972079	6.63473	0.955517	0.999803	6.59006	0.60074	0.999974
27102	7	6026434	EIF2AK1	7.27529	0.0206176	0.674992	7.27529	0.501337	0.999245	7.27667	0.208919	0.999803	7.21224	0.173652	0.999974
79019	22	41938720	CENPM	0.304235	0.0206706	0.674992	0.30415	0.987037	0.999245	0.305378	0.586115	0.999803	0.366619	0.729492	0.999974
65267	X	54192822	WNK3	-0.319536	0.0207172	0.674992	-0.319695	0.436004	0.999245	-0.322448	0.420944	0.999803	-0.27761	0.478191	0.999974
51659	16	85678539	GINS2	-0.0130443	0.0208111	0.676334	-0.0131161	0.920958	0.999245	-0.00969573	0.292397	0.999803	0.0649567	0.479778	0.999974
10498	19	10871512	CARM1	5.61562	0.0208752	0.676704	5.61562	0.721481	0.999245	5.61865	0.368	0.999803	5.61589	0.252233	0.999974
728262	3	198152365	FAM157A	5.25789	0.0209614	0.677786	5.25791	0.116644	0.883298	5.26065	0.0373473	0.999803	5.65253	0.393135	0.999974
440900	2	114007018	LINC01191	0.410546	0.0211135	0.679925	0.410595	0.0627465	0.750676	0.419602	0.685685	0.999803	0.585397	0.767588	0.999974
79144	20	63520723	PPDPF	6.45079	0.0211335	0.679925	6.45078	0.0430085	0.672889	6.45103	0.526432	0.999803	6.33655	0.827123	0.999974
665	8	26382897	BNIP3L	8.43587	0.0213566	0.682769	8.43587	0.990925	0.999245	8.43268	0.28855	0.999803	8.29776	0.763447	0.999974
2719	X	133535744	GPC3	1.02468	0.0214417	0.682769	1.02456	0.9145	0.999245	1.02885	0.210244	0.999803	1.01275	0.625803	0.999974
4301	NA	NA	AFDN	1.56283	0.0214428	0.682769	1.56285	0.273627	0.989117	1.56181	0.506137	0.999803	1.73736	0.69471	0.999974
100132356	NA	NA	LOC100132356	0.0141256	0.0214865	0.682769	0.0142266	0.304497	0.999245	0.0107723	0.48031	0.999803	0.206317	0.712514	0.999974
719	12	8058301	C3AR1	4.39049	0.0214878	0.682769	4.39049	0.139124	0.921099	4.389	0.985542	0.999803	4.47183	0.562814	0.999974
613037	NA	NA	NPIPB13	-0.415585	0.0216166	0.683513	-0.41544	0.108287	0.868798	-0.417434	0.789902	0.999803	-0.196743	0.990107	0.999974
81029	12	1529890	WNT5B	-0.0179518	0.0216345	0.683513	-0.0179857	0.0389951	0.65077	-0.0111334	0.477285	0.999803	0.0973549	0.632871	0.999974
388564	19	55379244	TMEM238	1.81574	0.0217133	0.683513	1.81563	0.157912	0.942425	1.81439	0.119833	0.999803	1.7901	0.295493	0.999974
10158	1	47183592	PDZK1IP1	6.43867	0.0217242	0.683513	6.43866	0.217988	0.965527	6.44021	0.63539	0.999803	6.2814	0.254043	0.999974
5010	3	170418864	CLDN11	-0.449453	0.0218402	0.685483	-0.449553	0.450069	0.999245	-0.450283	0.944979	0.999803	-0.358493	0.905573	0.999974
9392	2	105269271	TGFBRAP1	1.22588	0.022006	0.688019	1.22597	0.182076	0.957043	1.22539	0.947945	0.999803	1.47004	0.863529	0.999974
6284	1	153618786	S100A13	1.18433	0.0220359	0.688019	1.18431	0.800214	0.999245	1.18437	0.871038	0.999803	1.28004	0.897472	0.999974
10107	6	30151944	TRIM10	2.8814	0.0220974	0.688019	2.88134	0.902185	0.999245	2.87816	0.487974	0.999803	2.79873	0.626053	0.999974
4360	NA	NA	MRC1	-0.00990719	0.0221354	0.688019	-0.00998332	0.0787243	0.802935	-0.00316878	0.584392	0.999803	0.0782764	0.520199	0.999974
90673	14	23300106	PPP1R3E	0.962834	0.0223411	0.69189	0.96288	0.19675	0.961362	0.9706	0.402267	0.999803	1.157	0.599439	0.999974
64167	5	96875938	ERAP2	5.6222	0.022381	0.69189	5.62219	0.402832	0.999245	5.62216	0.441833	0.999803	5.67069	0.857443	0.999974
3833	6	33391535	KIFC1	0.351005	0.0224981	0.69189	0.350963	0.637872	0.999245	0.349805	0.119836	0.999803	0.442039	0.199427	0.999974
23327	18	58044366	NEDD4L	3.38914	0.0225296	0.69189	3.3891	0.809751	0.999245	3.39153	0.447326	0.999803	3.31009	0.24972	0.999974
139105	X	18162930	BEND2	2.4755	0.0225579	0.69189	2.47544	0.612633	0.999245	2.46997	0.483271	0.999803	2.41735	0.424222	0.999974
25925	18	25061925	ZNF521	-0.0255859	0.0226278	0.69189	-0.0257151	0.17358	0.957043	-0.0221243	0.0976044	0.999803	0.0229223	0.117522	0.999974
53942	11	99020952	CNTN5	0.688365	0.0226372	0.69189	0.688164	0.992321	0.999245	0.685908	0.100409	0.999803	0.644348	0.148379	0.999974
392636	7	15200317	AGMO	4.51711	0.0230569	0.703044	4.51711	0.0791634	0.803336	4.51602	0.939517	0.999803	4.58527	0.659415	0.999974
6491	1	47250138	STIL	-0.201491	0.0232332	0.704671	-0.201574	0.0852542	0.818601	-0.204946	0.0253617	0.999803	-0.124668	0.0510961	0.999974
1163	1	154974652	CKS1B	0.83353	0.0232941	0.704671	0.83348	0.185309	0.957269	0.832348	0.732793	0.999803	0.904651	0.751708	0.999974
6000	1	240768253	RGS7	0.860673	0.0233023	0.704671	0.860537	0.488099	0.999245	0.860605	0.0691972	0.999803	0.867963	0.0968328	0.999974
100132341	16	31700589	CLUHP3	0.569102	0.0233863	0.704671	0.569205	0.00161613	0.158368	0.564554	0.00611487	0.638184	0.7845	0.040262	0.999974
9815	12	109934021	GIT2	3.41099	0.0234313	0.704671	3.41102	0.356155	0.999245	3.41143	0.337617	0.999803	3.66883	0.52415	0.999974
710	11	57597386	SERPING1	4.44714	0.0234396	0.704671	4.44714	0.387308	0.999245	4.44819	0.93036	0.999803	4.54347	0.904289	0.999974
9568	9	98288108	GABBR2	0.297383	0.023596	0.707714	0.297276	0.59129	0.999245	0.294385	0.681926	0.999803	0.332704	0.858806	0.999974
89766	21	42062958	UMODL1	-0.173132	0.0238604	0.712049	-0.173164	0.81532	0.999245	-0.174737	0.796712	0.999803	-0.0632227	0.889563	0.999974
347344	X	47836901	ZNF81	1.30074	0.023899	0.712049	1.30076	0.0936403	0.843263	1.30265	0.402384	0.999803	1.47051	0.56318	0.999974
93664	7	122318426	CADPS2	0.19272	0.0239069	0.712049	0.192541	0.86584	0.999245	0.189475	0.543054	0.999803	0.194974	0.526273	0.999974
116071	11	64987942	BATF2	2.95996	0.024013	0.713552	2.95998	0.797511	0.999245	2.95689	0.806221	0.999803	3.1014	0.584139	0.999974
50865	12	12974863	HEBP1	3.94764	0.0241962	0.716065	3.94763	0.604423	0.999245	3.94579	0.698344	0.999803	3.9186	0.651746	0.999974
100505865	16	66408523	LINC00920	-0.238397	0.0242495	0.716065	-0.238394	0.421631	0.999245	-0.235557	0.175752	0.999803	-0.114177	0.219448	0.999974
56934	17	51630312	CA10	-0.328662	0.0242649	0.716065	-0.328814	0.251113	0.975042	-0.326048	0.860959	0.999803	-0.277719	0.8625	0.999974
284486	1	151847262	THEM5	2.15897	0.0243806	0.71783	2.15889	0.733164	0.999245	2.15619	0.202233	0.999803	2.13611	0.186586	0.999974
10233	12	6883703	LRRC23	1.3235	0.0245335	0.720678	1.32346	0.771354	0.999245	1.31919	0.951487	0.999803	1.38866	0.69434	0.999974
126661	NA	NA	CCDC163	0.269702	0.0247535	0.72548	0.269731	0.435552	0.999245	0.267091	0.9701	0.999803	0.414579	0.847394	0.999974
55714	4	182143986	TENM3	0.0302874	0.0251057	0.734127	0.030096	0.20062	0.961362	0.0254442	0.922612	0.999803	0.0376596	0.740015	0.999974
374887	19	19537318	YJEFN3	0.391481	0.0252635	0.737061	0.391444	0.00767068	0.335692	0.39194	0.91727	0.999803	0.510873	0.71023	0.999974
284581	NA	NA	LOC284581	-0.309785	0.0253933	0.73917	-0.309746	0.0384247	0.64723	-0.308294	0.00140429	0.261259	-0.141076	0.0165056	0.999974
11007	11	65890403	CCDC85B	4.67286	0.0254527	0.739223	4.67283	0.363283	0.999245	4.66893	0.0539294	0.999803	4.58529	0.260219	0.999974
100652768	NA	NA	LOC100652768	1.15501	0.0255282	0.739741	1.15514	0.00445203	0.267059	1.15937	0.740901	0.999803	1.41106	0.741659	0.999974
23359	15	29120253	FAM189A1	0.0320763	0.0258121	0.746285	0.0319253	0.632048	0.999245	0.0298584	0.90517	0.999803	0.051345	0.701944	0.999974
27087	11	134378505	B3GAT1	0.804783	0.0259278	0.74641	0.804834	0.0430786	0.672889	0.79686	0.645751	0.999803	0.974556	0.79863	0.999974
23331	22	27978015	TTC28	0.54787	0.0259328	0.74641	0.547722	0.824616	0.999245	0.549366	0.0613114	0.999803	0.572636	0.0809141	0.999974
7915	6	24502522	ALDH5A1	3.4372	0.0260067	0.746864	3.43716	0.465868	0.999245	3.43492	0.106859	0.999803	3.39668	0.637766	0.999974
9960	15	63504593	USP3	3.99225	0.0260665	0.74691	3.99227	0.0716411	0.781152	3.99118	0.113483	0.999803	4.24186	0.361257	0.999974
4752	13	52132638	NEK3	1.07442	0.0262992	0.751899	1.07449	0.995371	0.999245	1.0723	0.0391313	0.999803	1.26588	0.234019	0.999974
1903	9	88996505	S1PR3	3.12456	0.026379	0.752505	3.12455	0.137099	0.919991	3.11896	0.833977	0.999803	3.19204	0.972696	0.999974
199223	3	39109084	TTC21A	1.42509	0.0264804	0.753724	1.42513	0.0524959	0.711421	1.4296	0.748224	0.999803	1.60003	0.866218	0.999974
10999	9	128340645	SLC27A4	2.8053	0.0265551	0.754177	2.8053	0.60354	0.999245	2.80591	0.746232	0.999803	2.93456	0.543029	0.999974
8836	8	63015078	GGH	0.758353	0.0268771	0.761637	0.758334	0.59934	0.999245	0.755266	0.599541	0.999803	0.833574	0.677421	0.999974
641371	14	73537113	ACOT1	-0.359988	0.026967	0.7625	-0.359948	0.0885309	0.825827	-0.362333	0.343451	0.999803	-0.204586	0.580557	0.999974
9567	22	38705722	GTPBP1	4.97915	0.0273284	0.771021	4.97915	0.587632	0.999245	4.98071	0.606382	0.999803	5.1419	0.819536	0.999974
100287029	16	11552	DDX11L10	0.480149	0.0273986	0.771307	0.480069	0.196567	0.961362	0.478655	1.51819e-05	0.00779562	0.529935	0.00556542	0.999974
5139	12	20369244	PDE3A	4.36345	0.0276146	0.775687	4.36343	0.307326	0.999245	4.36265	0.0822814	0.999803	4.31939	0.376477	0.999974
682	19	571296	BSG	9.39443	0.027946	0.783282	9.39443	0.575021	0.999245	9.39508	0.877318	0.999803	9.29366	0.320605	0.999974
1990	12	51328442	CELA1	0.181888	0.028046	0.784371	0.181804	0.388851	0.999245	0.175095	0.817176	0.999803	0.248356	0.981581	0.999974
3698	10	7703268	ITIH2	0.712044	0.028116	0.78462	0.712035	0.0699303	0.777689	0.714317	0.00136561	0.257799	0.850554	0.0129972	0.999974
6927	12	120978542	HNF1A	0.645676	0.0283153	0.788467	0.645574	0.890759	0.999245	0.641459	0.489351	0.999803	0.680141	0.842698	0.999974
56243	10	23694745	KIAA1217	0.9753	0.0285144	0.792293	0.975135	0.34307	0.999245	0.973459	0.716056	0.999803	0.944436	0.944223	0.999974
2649	9	124517274	NR6A1	1.67511	0.0287276	0.796484	1.67513	0.000719674	0.0993382	1.67259	0.140015	0.999803	1.85269	0.193308	0.999974
3818	4	186226437	KLKB1	-0.234721	0.0287893	0.796484	-0.234661	0.573221	0.999245	-0.234814	0.642888	0.999803	-0.0598994	0.900597	0.999974
5475	X	18675908	PPEF1	-0.0608976	0.0288548	0.796577	-0.0609916	0.264055	0.98341	-0.0615227	0.48563	0.999803	0.00990509	0.478856	0.999974
8740	19	6663136	TNFSF14	5.80271	0.0289811	0.79835	5.80271	0.474182	0.999245	5.80625	0.728798	0.999803	5.85364	0.86924	0.999974
388815	NA	NA	MIR99AHG	-0.024507	0.0290901	0.799635	-0.0247183	0.421934	0.999245	-0.0219696	0.917645	0.999803	-0.00518203	0.929232	0.999974
6847	1	114854802	SYCP1	0.593193	0.0293068	0.803088	0.593003	0.053478	0.715101	0.604002	0.834606	0.999803	0.575431	0.65703	0.999974
283455	12	117453011	KSR2	-0.059871	0.0293408	0.803088	-0.0600569	0.748203	0.999245	-0.0642633	0.0245418	0.999803	-0.0413253	0.0924684	0.999974
7095	3	169966634	SEC62	6.43201	0.0294234	0.803593	6.432	0.427985	0.999245	6.43022	0.278851	0.999803	6.32608	0.899355	0.999974
3373	3	50299888	HYAL1	0.286958	0.0294845	0.803593	0.287037	0.216959	0.965527	0.29173	0.837031	0.999803	0.484374	0.697479	0.999974
138428	9	127692977	PTRH1	1.13299	0.0300287	0.816047	1.13292	0.544641	0.999245	1.1307	0.122002	0.999803	1.18418	0.232558	0.999974
1359	3	148865255	CPA3	-0.596128	0.0301074	0.816047	-0.596216	0.551358	0.999245	-0.590639	0.20986	0.999803	-0.50062	0.194152	0.999974
25903	1	161983191	OLFML2B	-0.544999	0.0301321	0.816047	-0.544997	0.742957	0.999245	-0.549912	0.427618	0.999803	-0.42772	0.582459	0.999974
2623	X	48786553	GATA1	5.06049	0.0302766	0.818233	5.06047	0.572436	0.999245	5.05863	0.234431	0.999803	4.86863	0.980987	0.999974
781	7	81946443	CACNA2D1	-0.165421	0.0305155	0.822958	-0.165623	0.141453	0.924866	-0.164363	0.200627	0.999803	-0.146669	0.322419	0.999974
55351	4	5051441	STK32B	-0.0484991	0.0307332	0.826999	-0.0485572	0.0515216	0.709259	-0.046538	0.00307583	0.433718	0.0463378	0.0228636	0.999974
2200	15	48408305	FBN1	-0.168918	0.0307942	0.826999	-0.169021	0.902621	0.999245	-0.169684	0.888184	0.999803	-0.0979184	0.89595	0.999974
140687	20	56491491	GCNT7	0.855147	0.0309175	0.827449	0.855235	0.140577	0.922382	0.85625	0.677965	0.999803	1.06016	0.967387	0.999974
5797	18	7566781	PTPRM	1.48331	0.0309399	0.827449	1.48326	0.949121	0.999245	1.48424	0.493228	0.999803	1.56353	0.64088	0.999974
100316904	7	100572231	SAP25	5.59665	0.031118	0.828857	5.59665	0.0354753	0.636044	5.60561	0.260631	0.999803	5.68806	0.324061	0.999974
286967	NA	NA	FAM223B	0.308321	0.0311217	0.828857	0.308346	0.911774	0.999245	0.310185	0.0993159	0.999803	0.455852	0.177916	0.999974
476	1	116372667	ATP1A1	3.43746	0.0312625	0.829771	3.4375	0.271176	0.98715	3.43866	0.464253	0.999803	3.72222	0.976129	0.999974
5013	2	63050056	OTX1	1.88581	0.0313612	0.829771	1.88581	0.704667	0.999245	1.88283	0.655318	0.999803	1.95913	0.444527	0.999974
440081	12	9417712	DDX12P	0.119118	0.0313893	0.829771	0.119217	0.000495801	0.0776171	0.114495	0.21468	0.999803	0.310972	0.153676	0.999974
84333	10	91220150	PCGF5	7.59238	0.0314711	0.829771	7.59238	0.555164	0.999245	7.59271	0.251388	0.999803	7.50116	0.17952	0.999974
212	X	55013485	ALAS2	11.5164	0.031496	0.829771	11.5164	0.381194	0.999245	11.5155	0.0499798	0.999803	11.3142	0.906765	0.999974
2153	1	169514165	F5	5.51213	0.0315989	0.829771	5.51213	0.170093	0.957043	5.51207	0.448473	0.999803	5.63817	0.571214	0.999974
83998	1	119794017	REG4	-0.111691	0.0316171	0.829771	-0.111769	0.253571	0.975076	-0.118389	0.0117968	0.871526	-0.0375726	0.0491057	0.999974
1793	10	126905408	DOCK1	-0.162622	0.0316731	0.829771	-0.162714	0.128661	0.904158	-0.159587	0.028017	0.999803	-0.0821697	0.0556691	0.999974
2768	7	2728111	GNA12	4.95644	0.031824	0.8314	4.95643	0.569172	0.999245	4.95845	0.23854	0.999803	4.95798	0.250167	0.999974
84221	21	46161147	SPATC1L	1.77246	0.0318734	0.8314	1.77244	0.982286	0.999245	1.77799	0.112129	0.999803	1.86579	0.164048	0.999974
11004	1	44739817	KIF2C	0.0568758	0.03193	0.8314	0.0568517	0.439537	0.999245	0.0563163	0.577938	0.999803	0.18096	0.768631	0.999974
57674	17	80260865	RNF213	5.71898	0.0320142	0.8314	5.71899	0.000339397	0.0610466	5.72392	0.099659	0.999803	6.14978	0.425073	0.999974
64927	15	99136322	TTC23	-0.434175	0.0320591	0.8314	-0.434286	0.593044	0.999245	-0.426997	0.424024	0.999803	-0.346228	0.598231	0.999974
221421	6	43645045	RSPH9	0.97887	0.0321631	0.831636	0.97883	0.28585	0.994395	0.980575	0.0561876	0.999803	1.05955	0.177068	0.999974
55367	11	799178	PIDD1	3.01437	0.0322654	0.831636	3.01437	0.0132797	0.440496	3.01755	0.53898	0.999803	3.15058	0.433872	0.999974
64853	1	222668012	AIDA	2.60783	0.0323377	0.831636	2.60781	0.863808	0.999245	2.60648	0.526737	0.999803	2.65084	0.894598	0.999974
3691	17	75721327	ITGB4	2.41466	0.0323857	0.831636	2.4147	0.604349	0.999245	2.41666	0.801384	0.999803	2.57734	0.934376	0.999974
137970	8	35235456	UNC5D	0.672628	0.0323921	0.831636	0.67245	0.51656	0.999245	0.672479	0.397166	0.999803	0.647241	0.424982	0.999974
4588	11	1012820	MUC6	0.0248588	0.032616	0.835444	0.0250884	2.2e-11	5.65e-08	0.0279394	0.674551	0.999803	0.322119	0.262868	0.999974
3560	22	37125837	IL2RB	4.58387	0.0327325	0.835444	4.58388	0.317019	0.999245	4.58175	0.985183	0.999803	4.80514	0.542304	0.999974
375513	6	57919772	GUSBP4	0.97011	0.0327357	0.835444	0.970149	0.843742	0.999245	0.966914	0.289519	0.999803	1.13604	0.496981	0.999974
10964	1	78619921	IFI44L	5.23094	0.0330686	0.842266	5.23093	0.853397	0.999245	5.23496	0.00567273	0.622186	5.29046	0.162188	0.999974
2935	16	11868127	GSPT1	8.0653	0.0331769	0.843349	8.0653	0.983449	0.999245	8.06557	0.702541	0.999803	7.95515	0.532495	0.999974
5922	3	141487046	RASA2	2.85911	0.0332727	0.844114	2.85911	0.000183238	0.0412671	2.85654	0.0430014	0.999803	3.07249	0.168641	0.999974
9435	3	143119330	CHST2	3.44433	0.0333474	0.84434	3.44433	0.619635	0.999245	3.43956	0.439844	0.999803	3.53349	0.483724	0.999974
10579	10	121989193	TACC2	-0.358745	0.0334193	0.844462	-0.358925	0.427971	0.999245	-0.36145	0.743433	0.999803	-0.324699	0.94337	0.999974
80059	2	76747718	LRRTM4	0.00279467	0.0334838	0.844462	0.00256603	0.471009	0.999245	0.00417604	0.40064	0.999803	0.00140204	0.552357	0.999974
255394	12	106301928	TCP11L2	4.37919	0.033574	0.845078	4.37918	0.415486	0.999245	4.37681	0.0100397	0.804742	4.46519	0.0207144	0.999974
56479	6	72621791	KCNQ5	1.66925	0.0337168	0.847011	1.66918	0.030478	0.607435	1.67159	0.554017	0.999803	1.7196	0.971836	0.999974
220164	18	69401054	DOK6	1.24073	0.0337927	0.847259	1.24071	0.395544	0.999245	1.2386	0.269514	0.999803	1.35573	0.644121	0.999974
100506207	NA	NA	LOC100506207	-0.245227	0.0339287	0.847995	-0.245287	0.177076	0.957043	-0.252451	0.474397	0.999803	-0.14547	0.680642	0.999974
8613	1	56494746	PLPP3	-0.735579	0.0339541	0.847995	-0.735617	0.0323126	0.615427	-0.734047	0.46141	0.999803	-0.620015	0.615356	0.999974
51092	11	117178732	SIDT2	3.92408	0.0340822	0.849393	3.92411	0.488307	0.999245	3.92843	0.691641	0.999803	4.17848	0.859587	0.999974
8778	19	51630298	SIGLEC5	6.10342	0.0342023	0.849393	6.10342	0.958751	0.999245	6.10865	0.745206	0.999803	6.24855	0.760577	0.999974
55686	2	215944489	MREG	0.498079	0.0342461	0.849393	0.498073	0.00126448	0.141149	0.496568	0.504429	0.999803	0.625668	0.769369	0.999974
92345	4	163110072	NAF1	0.409692	0.034279	0.849393	0.409756	0.351534	0.999245	0.408246	0.941494	0.999803	0.586838	0.914833	0.999974
284521	1	247937190	OR2L13	-0.619586	0.034341	0.849393	-0.619692	0.174507	0.957043	-0.619098	0.067164	0.999803	-0.538726	0.0861228	0.999974
257177	1	161364730	CFAP126	-0.330466	0.034822	0.857939	-0.3303	0.0380345	0.647067	-0.330742	0.389158	0.999803	-0.0880558	0.600043	0.999974
3576	4	73740505	CXCL8	2.36259	0.0348314	0.857939	2.36257	0.00592492	0.301818	2.35932	0.0559161	0.999803	2.39422	0.313137	0.999974
728577	NA	NA	CNTNAP3B	1.86332	0.034887	0.857939	1.8633	0.373558	0.999245	1.85703	0.000753449	0.166759	1.94707	0.0293274	0.999974
219578	7	88759367	ZNF804B	-0.234118	0.0352022	0.864034	-0.234327	0.169522	0.957043	-0.238654	0.151025	0.999803	-0.216942	0.251048	0.999974
55601	4	168216292	DDX60	4.02099	0.0353421	0.865814	4.02099	0.970998	0.999245	4.0206	0.116724	0.999803	4.16785	0.590704	0.999974
5819	NA	NA	NECTIN2	2.9487	0.0355784	0.869944	2.94873	0.0758287	0.79919	2.94268	0.0104873	0.820887	3.08318	0.0689623	0.999974
54869	19	55072019	EPS8L1	0.140491	0.0359606	0.876278	0.14048	0.617176	0.999245	0.143162	0.844809	0.999803	0.266363	0.976558	0.999974
114804	17	76142452	RNF157	1.95264	0.035974	0.876278	1.95272	0.00771415	0.335692	1.95545	0.0168609	0.992464	2.26	0.127771	0.999974
54492	5	172641265	NEURL1B	1.08751	0.0362011	0.879054	1.08748	0.112496	0.877772	1.08516	0.946037	0.999803	1.15246	0.924149	0.999974
116113	6	41546425	FOXP4	2.02759	0.036225	0.879054	2.02764	0.0573222	0.729281	2.03109	0.306632	0.999803	2.23084	0.193407	0.999974
389634	12	8295985	LINC00937	4.6807	0.0363409	0.880205	4.68071	0.17378	0.957043	4.68094	0.91342	0.999803	4.92671	0.908123	0.999974
115110	NA	NA	LOC115110	2.19951	0.0364506	0.881199	2.19952	0.480932	0.999245	2.20896	0.698806	0.999803	2.34995	0.925898	0.999974
57139	19	11384340	RGL3	0.581563	0.0366942	0.883573	0.58158	0.259249	0.981619	0.603772	0.0796568	0.999803	0.730337	0.268197	0.999974
23552	9	87966445	CDK20	-0.0639256	0.0367057	0.883573	-0.0638687	0.425945	0.999245	-0.0652186	0.219633	0.999803	0.0966022	0.39094	0.999974
219539	11	57645086	YPEL4	1.03631	0.036768	0.883573	1.0362	0.141943	0.924866	1.03375	0.000977254	0.196016	1.04197	0.00643644	0.999974
9133	15	59105077	CCNB2	-0.021575	0.0368641	0.883573	-0.0216325	0.367244	0.999245	-0.017276	0.321854	0.999803	0.0826361	0.561546	0.999974
9467	3	15254852	SH3BP5	1.52802	0.036893	0.883573	1.52812	0.00148757	0.149187	1.53039	0.273541	0.999803	1.8175	0.703095	0.999974
1117	1	111200770	CHI3L2	2.36941	0.0374003	0.894055	2.3694	0.00756691	0.334953	2.36518	0.000644299	0.145103	2.46467	0.0371524	0.999974
84229	16	57694792	DRC7	-0.342509	0.0375378	0.895674	-0.342547	0.330713	0.999245	-0.349397	0.520179	0.999803	-0.246477	0.651261	0.999974
8622	5	77210448	PDE8B	0.323058	0.0378353	0.900517	0.323023	0.0338	0.622926	0.324753	0.467557	0.999803	0.432193	0.741002	0.999974
644172	NA	NA	MAPK8IP1P2	-0.236729	0.0380129	0.900517	-0.23679	0.987531	0.999245	-0.246	2.2235e-06	0.001679	-0.146231	0.000123661	0.122111
768096	20	63103554	HAR1A	0.0874721	0.0380438	0.900517	0.0874261	0.750951	0.999245	0.081874	0.430529	0.999803	0.166797	0.598899	0.999974
4645	18	49839143	MYO5B	0.491532	0.0380703	0.900517	0.491506	0.0964409	0.848245	0.490633	0.593744	0.999803	0.620792	0.687972	0.999974
1759	9	128203378	DNM1	-0.0589549	0.0380915	0.900517	-0.058933	0.695718	0.999245	-0.0594587	0.709377	0.999803	0.0805926	0.814267	0.999974
25853	9	34086386	DCAF12	8.41822	0.0382002	0.901427	8.41822	0.862849	0.999245	8.41681	0.626604	0.999803	8.2894	0.241517	0.999974
81620	16	88803212	CDT1	0.317081	0.0384659	0.90603	0.317032	0.50402	0.999245	0.316787	0.0921442	0.999803	0.40853	0.298818	0.999974
64067	14	32934932	NPAS3	0.191819	0.0387785	0.911697	0.191605	0.938325	0.999245	0.190826	0.309982	0.999803	0.177165	0.330578	0.999974
728175	NA	NA	LINC02363	0.768841	0.0388485	0.911697	0.768919	0.386792	0.999245	0.769702	0.884486	0.999803	0.972803	0.757694	0.999974
200772	NA	NA	LOC200772	2.67676	0.0390783	0.913763	2.67679	0.337988	0.999245	2.68293	0.725329	0.999803	2.90426	0.202893	0.999974
8379	7	1815792	MAD1L1	4.68372	0.0390789	0.913763	4.68371	0.221104	0.965527	4.68408	0.708706	0.999803	4.78066	0.697017	0.999974
158056	9	136851856	MAMDC4	1.19569	0.039165	0.91411	1.19572	0.0983457	0.848245	1.20034	0.548519	0.999803	1.36404	0.330926	0.999974
7036	7	100620415	TFR2	2.02714	0.0393318	0.914463	2.02708	0.978666	0.999245	2.02475	0.855876	0.999803	2.01773	0.508181	0.999974
161725	15	31483125	OTUD7A	0.769142	0.0393357	0.914463	0.769039	0.218184	0.965527	0.773826	0.803081	0.999803	0.809313	0.802384	0.999974
115123	5	126867713	2020-03-03	1900-01-02 23:38:01	00:56:43.622000	21:56:49.572000	2.98472	0.341465	0.999245	2.98483	0.261608	0.999803	3.05958	0.387044	0.999974
285848	6	36243202	PNPLA1	1.54598	0.0395711	0.915952	1.54602	0.342554	0.999245	1.54593	0.291242	0.999803	1.69624	0.466189	0.999974
1	19	58345177	A1BG	2.62792	0.0396034	0.915952	2.62784	0.98034	0.999245	2.62075	0.814835	0.999803	2.55309	0.912579	0.999974
23127	1	183929661	COLGALT2	-0.393558	0.039672	0.915952	-0.393598	0.0611893	0.745952	-0.395826	0.640602	0.999803	-0.281907	0.76044	0.999974
6535	X	153689466	SLC6A8	6.2046	0.0398129	0.917556	6.20459	0.724239	0.999245	6.20683	0.895362	0.999803	6.08943	0.317017	0.999974
654341	NA	NA	NA	3.1546	0.0400414	0.918606	3.15459	0.00234761	0.194241	3.16622	1.47107e-05	0.00779562	3.21039	0.00188074	0.999974
2624	3	128479426	GATA2	-0.0199741	0.0401675	0.918606	-0.0200363	0.172974	0.957043	-0.0165525	0.013243	0.913141	0.0765023	0.0259347	0.999974
5345	17	1742835	SERPINF2	0.216823	0.0401814	0.918606	0.216807	0.514569	0.999245	0.215895	0.845798	0.999803	0.326118	0.72194	0.999974
9902	17	62627400	MRC2	3.52663	0.0401857	0.918606	3.52659	0.932876	0.999245	3.52545	0.805096	0.999803	3.45959	0.54818	0.999974
92797	12	66302544	HELB	2.26922	0.0402163	0.918606	2.26929	0.0289211	0.604611	2.27057	0.285242	0.999803	2.58098	0.544591	0.999974
1292	21	46098096	COL6A2	3.29145	0.0403361	0.919396	3.29147	0.0667015	0.766405	3.29713	0.691145	0.999803	3.47193	0.867033	0.999974
79849	11	119185474	PDZD3	-0.311555	0.0403941	0.919396	-0.31155	0.129252	0.904586	-0.30488	0.603365	0.999803	-0.186283	0.553635	0.999974
388512	19	14583083	CLEC17A	3.82831	0.0405704	0.919717	3.82833	0.0119968	0.41872	3.83794	0.992704	0.999803	4.09806	0.755785	0.999974
9828	11	73308288	ARHGEF17	0.172204	0.0406316	0.919717	0.172223	0.00334774	0.22859	0.165704	0.112769	0.999803	0.310325	0.383936	0.999974
2078	21	38380026	ERG	1.04951	0.0406992	0.919717	1.04947	0.122834	0.894701	1.0506	0.0345604	0.999803	1.13954	0.121513	0.999974
338645	11	24496969	LUZP2	0.0856496	0.0407376	0.919717	0.0854478	0.340046	0.999245	0.0846657	0.260836	0.999803	0.0829434	0.36116	0.999974
25849	4	74933094	PARM1	-0.0827254	0.0407665	0.919717	-0.0827275	0.737235	0.999245	-0.0654124	0.988396	0.999803	0.062456	0.823944	0.999974
55073	17	45501318	LRRC37A4P	3.14724	0.0409728	0.92275	3.14727	0.224967	0.965527	3.15344	0.470939	0.999803	3.39565	0.634084	0.999974
80119	15	64815631	PIF1	-0.648281	0.0411488	0.92509	-0.648303	0.571541	0.999245	-0.651459	0.316985	0.999803	-0.533459	0.416324	0.999974
3904	19	54497878	LAIR2	1.33969	0.0412913	0.925969	1.33964	0.0440697	0.677507	1.33264	0.15537	0.999803	1.40546	0.388869	0.999974
219333	13	27066155	USP12	4.72639	0.0413608	0.925969	4.72637	0.77261	0.999245	4.72494	0.826887	0.999803	4.64855	0.356189	0.999974
84251	1	66533382	SGIP1	1.45906	0.0414043	0.925969	1.45894	0.264419	0.98341	1.46105	0.510556	0.999803	1.40316	0.229169	0.999974
30835	19	7739992	CD209	-0.332591	0.0415004	0.926505	-0.332557	0.70976	0.999245	-0.326717	0.0775874	0.999803	-0.182002	0.138094	0.999974
84680	11	44065924	ACCS	-0.0892841	0.0417746	0.931009	-0.0891547	0.953499	0.999245	-0.0929152	0.57789	0.999803	0.116864	0.976217	0.999974
1178	19	39731249	CLC	6.36213	0.0419823	0.934016	6.36213	0.933704	0.999245	6.36673	0.000104311	0.0405769	6.28895	0.00285235	0.999974
80005	8	25184722	DOCK5	4.39231	0.0422075	0.937401	4.39233	0.00812951	0.341041	4.39393	0.0184938	0.999803	4.724	0.194994	0.999974
54855	1	117605933	FAM46C	7.62328	0.0425533	0.942636	7.62327	0.122843	0.894701	7.62075	0.58766	0.999803	7.4552	0.421505	0.999974
283927	16	77722513	NUDT7	0.882632	0.0426483	0.942636	0.882633	0.522082	0.999245	0.879839	0.253634	0.999803	0.992307	0.534714	0.999974
29798	2	131722374	C2orf27A	0.100546	0.0426635	0.942636	0.100508	0.20373	0.961443	0.0996555	0.709816	0.999803	0.198589	0.820856	0.999974
7693	19	57614232	ZNF134	-0.628538	0.0429492	0.945588	-0.628455	0.607733	0.999245	-0.632913	0.312605	0.999803	-0.453753	0.363218	0.999974
57533	4	6909241	TBC1D14	4.35151	0.0430218	0.945588	4.35153	0.110348	0.875	4.35386	0.0871238	0.999803	4.66548	0.348058	0.999974
286183	8	62248590	NKAIN3	-0.269152	0.0430693	0.945588	-0.269345	0.788772	0.999245	-0.270303	0.514666	0.999803	-0.234809	0.67817	0.999974
10321	6	49727383	CRISP3	4.39699	0.0430917	0.945588	4.39698	0.00843982	0.349584	4.39238	0.0122802	0.886469	4.39957	0.0820979	0.999974
4660	1	202348698	PPP1R12B	5.03263	0.0433829	0.947889	5.03264	0.0393797	0.652531	5.03284	0.280695	0.999803	5.23188	0.388591	0.999974
25959	19	11164266	KANK2	2.47053	0.043385	0.947889	2.47045	0.396952	0.999245	2.4696	0.0365766	0.999803	2.39183	0.0185765	0.999974
54976	20	3753507	C20orf27	4.95495	0.0434182	0.947889	4.95494	0.165924	0.953348	4.9523	0.697108	0.999803	4.97897	0.936455	0.999974
23462	8	79764009	HEY1	-0.167942	0.0437616	0.953766	-0.167995	0.666584	0.999245	-0.177276	0.920486	0.999803	-0.0888757	0.846727	0.999974
220972	10	45454586	2020-03-08	1900-01-05 20:10:04	01:03:43.669000	23:06:33.965000	5.84033	0.592945	0.999245	5.83972	0.0250141	0.999803	5.89369	0.102067	0.999974
5799	7	157539055	PTPRN2	3.79905	0.0444164	0.963389	3.79905	0.810535	0.999245	3.79597	0.170349	0.999803	3.86803	0.561699	0.999974
140733	20	13995368	MACROD2	1.97548	0.0444283	0.963389	1.97538	0.421575	0.999245	1.97736	0.0797821	0.999803	1.95354	0.0947586	0.999974
747	11	61680432	DAGLA	0.0382174	0.0445558	0.964523	0.0383274	0.541338	0.999245	0.0427155	0.323729	0.999803	0.231698	0.273388	0.999974
196264	11	118226693	MPZL3	2.68764	0.0451835	0.973083	2.68769	0.126831	0.901943	2.6875	0.10562	0.999803	2.95337	0.283506	0.999974
27350	22	39015594	APOBEC3C	3.41915	0.0452026	0.973083	3.41916	0.94133	0.999245	3.41944	0.841206	0.999803	3.56364	0.987391	0.999974
55653	20	50794893	BCAS4	3.66936	0.045225	0.973083	3.66934	0.97573	0.999245	3.66871	0.590895	0.999803	3.69636	0.909026	0.999974
645811	16	1434382	CCDC154	1.67196	0.0452544	0.973083	1.67198	0.150212	0.935145	1.68171	0.378715	0.999803	1.84424	0.299036	0.999974
9401	NA	NA	RECQL4	1.04191	0.0456072	0.977323	1.04194	0.40294	0.999245	1.04671	0.494222	0.999803	1.18806	0.382101	0.999974
728215	13	107168534	FAM155A	-0.0304487	0.0456163	0.977323	-0.0306453	0.300219	0.999245	-0.0296331	0.713262	0.999803	-0.00924971	0.86405	0.999974
11094	9	133459966	CACFD1	1.20835	0.0457553	0.977323	1.20832	0.769507	0.999245	1.20999	0.859391	0.999803	1.29194	0.796004	0.999974
83933	NA	NA	HDAC10	4.57199	0.0458051	0.977323	4.57199	0.199003	0.961362	4.57756	0.80054	0.999803	4.69893	0.654777	0.999974
152330	3	2098812	CNTN4	0.445911	0.0458476	0.977323	0.445732	0.0317035	0.615427	0.446433	0.157331	0.999803	0.445321	0.218449	0.999974
57082	NA	NA	KNL1	-0.459514	0.0459776	0.977323	-0.459625	0.996217	0.999245	-0.459097	0.126214	0.999803	-0.383018	0.0972475	0.999974
146754	17	7717353	DNAH2	-0.364276	0.0459885	0.977323	-0.364455	0.963922	0.999245	-0.366945	0.606832	0.999803	-0.32787	0.549289	0.999974
26577	3	142815921	PCOLCE2	-0.119063	0.0461318	0.977323	-0.119149	0.406655	0.999245	-0.120168	0.296178	0.999803	-0.0478711	0.668025	0.999974
51629	17	44319624	SLC25A39	11.1625	0.0461573	0.977323	11.1625	0.765914	0.999245	11.1624	0.393981	0.999803	10.9817	0.731691	0.999974
57089	10	99659505	ENTPD7	1.27705	0.0462129	0.977323	1.27708	0.545216	0.999245	1.27511	0.266441	0.999803	1.42673	0.376268	0.999974
7587	10	38094335	ZNF37A	2.32068	0.0464747	0.980142	2.32069	0.386503	0.999245	2.31962	0.846125	0.999803	2.44558	0.953521	0.999974
2258	X	138631573	FGF13	2.01616	0.0464989	0.980142	2.01616	0.0831676	0.811263	2.01614	0.113016	0.999803	2.16755	0.222939	0.999974
24137	X	70290028	KIF4A	-0.486845	0.0466302	0.981297	-0.486984	0.448634	0.999245	-0.481376	0.475901	0.999803	-0.407283	0.603482	0.999974
401588	X	46545492	ZNF674-AS1	0.662265	0.0467199	0.981578	0.662285	0.358251	0.999245	0.659784	0.295749	0.999803	0.791565	0.505332	0.999974
8876	6	132681589	VNN1	4.64394	0.0469448	0.982428	4.64394	1.27e-05	0.00583715	4.64127	0.799444	0.999803	4.73823	0.808712	0.999974
221711	6	10886830	SYCP2L	0.197828	0.0470199	0.982428	0.197701	0.4226	0.999245	0.193138	0.667351	0.999803	0.233275	0.380876	0.999974
7517	14	103697608	XRCC3	1.33577	0.0470384	0.982428	1.33585	0.0163343	0.472261	1.33933	0.220961	0.999803	1.55139	0.632203	0.999974
100506229	4	184893870	LINC01093	1.28961	0.0470692	0.982428	1.28955	0.613868	0.999245	1.29361	0.0033104	0.439931	1.32648	0.0263686	0.999974
81558	17	49710331	FAM117A	6.53357	0.0471431	0.982428	6.53357	0.400456	0.999245	6.53579	0.336938	0.999803	6.51697	0.25612	0.999974
83861	6	158972870	RSPH3	0.462649	0.0472605	0.983278	0.462663	0.407031	0.999245	0.464415	0.690825	0.999803	0.60849	0.552148	0.999974
7082	15	29699366	TJP1	0.952655	0.0474057	0.984704	0.952632	0.257524	0.979218	0.955034	0.806567	0.999803	1.02788	0.767576	0.999974
2894	10	85599554	GRID1	-0.270731	0.0479124	0.993622	-0.270897	0.330919	0.999245	-0.265536	0.380152	0.999803	-0.221328	0.570548	0.999974
3257	10	98416197	HPS1	7.07928	0.0480218	0.994283	7.07928	0.677895	0.999245	7.08081	0.975087	0.999803	7.01998	0.615816	0.999974
8642	11	6621324	DCHS1	1.34216	0.0481059	0.99442	1.34227	0.288074	0.994395	1.34282	0.0626178	0.999803	1.60648	0.439159	0.999974
2063	19	17231882	NR2F6	0.922855	0.0482302	0.995387	0.922857	0.521334	0.999245	0.925959	0.922163	0.999803	1.03859	0.758488	0.999974
143666	NA	NA	LOC143666	0.0769745	0.0485313	0.999797	0.0769218	0.638292	0.999245	0.072208	0.0363667	0.999803	0.156908	0.090563	0.999974
9429	4	88090263	ABCG2	1.38975	0.0486781	0.999797	1.38963	0.848782	0.999245	1.38982	0.449158	0.999803	1.32607	0.849131	0.999974
155400	7	75410321	NSUN5P1	2.89514	0.0489317	0.999797	2.89514	0.00238343	0.19488	2.89713	0.408065	0.999803	3.0192	0.466612	0.999974
6708	1	158610705	SPTA1	1.70764	0.0489339	0.999797	1.70758	0.536849	0.999245	1.70736	0.610839	0.999803	1.76803	0.282858	0.999974
10062	11	47248299	NR1H3	2.1229	0.0490271	0.999797	2.12288	0.68949	0.999245	2.12565	0.857542	0.999803	2.21656	0.996663	0.999974
11069	2	172735273	RAPGEF4	-0.309241	0.0490361	0.999797	-0.309395	0.999955	1	-0.30897	0.490961	0.999803	-0.263825	0.742822	0.999974
148229	19	1782074	ATP8B3	1.16043	0.0490691	0.999797	1.16046	0.0212534	0.524521	1.16143	0.604678	0.999803	1.31107	0.817599	0.999974
406	11	13276651	ARNTL	4.23329	0.049368	0.999797	4.2333	0.886386	0.999245	4.23103	0.481485	0.999803	4.42232	0.62586	0.999974
348262	NA	NA	MCRIP1	4.35962	0.0494788	0.999797	4.3596	0.582517	0.999245	4.35749	0.755001	0.999803	4.35137	0.853313	0.999974
79632	6	118959762	FAM184A	-0.0703995	0.0497051	0.999797	-0.0704557	0.209902	0.964015	-0.0718029	0.0743482	0.999803	0.0393146	0.110187	0.999974
100532735	NA	NA	INO80B-WBP1	-0.521359	0.0498081	0.999797	-0.52126	0.176177	0.957043	-0.528525	0.684906	0.999803	-0.333091	0.546152	0.999974
100132101	15	22480438	HERC2P7	0.843297	0.0498167	0.999797	0.843294	0.231015	0.96767	0.844887	0.630178	0.999803	0.96855	0.453297	0.999974
55534	4	139716752	MAML3	3.80629	0.0498684	0.999797	3.80631	0.114559	0.879658	3.80691	0.107451	0.999803	4.07602	0.230429	0.999974
148789	1	235449922	B3GALNT2	0.152282	0.0499674	0.999797	0.15236	0.000342397	0.0610466	0.150444	0.59285	0.999803	0.361575	0.619311	0.999974
11030	8	30384427	RBPMS	1.43673	0.0505182	0.999797	1.43676	0.476412	0.999245	1.43992	0.391395	0.999803	1.61197	0.696242	0.999974
65979	1	28369602	PHACTR4	2.83206	0.0505338	0.999797	2.83208	0.0325418	0.615427	2.83248	0.314456	0.999803	3.04106	0.510566	0.999974
374666	15	101961152	WASH3P	3.13995	0.0506995	0.999797	3.13993	0.130754	0.908333	3.13584	0.0829192	0.999803	3.21216	0.211338	0.999974
117583	2	204545792	PARD3B	0.576728	0.0509587	0.999797	0.576553	0.661004	0.999245	0.576786	0.233128	0.999803	0.560629	0.511476	0.999974
2213	1	161581310	FCGR2B	4.0151	0.0517175	0.999797	4.0151	0.395325	0.999245	4.03164	0.894104	0.999803	4.15947	0.893601	0.999974
4053	14	74498169	LTBP2	2.82034	0.0518565	0.999797	2.82031	0.777425	0.999245	2.82756	0.398114	0.999803	2.8266	0.767029	0.999974
84266	19	6372432	ALKBH7	4.57704	0.0520811	0.999797	4.57702	0.412179	0.999245	4.57299	0.299085	0.999803	4.50334	0.504184	0.999974
11232	17	64477784	POLG2	3.26348	0.0521834	0.999797	3.26349	0.753093	0.999245	3.27055	0.182969	0.999803	3.43873	0.423458	0.999974
6536	1	43997854	SLC6A9	2.47303	0.052236	0.999797	2.47295	0.757485	0.999245	2.47504	0.356356	0.999803	2.38244	0.108502	0.999974
728431	1	37454878	LINC01137	1.45103	0.0523694	0.999797	1.45101	0.712701	0.999245	1.44742	0.658025	0.999803	1.54383	0.845186	0.999974
83698	7	71779490	CALN1	1.25311	0.0524961	0.999797	1.25295	0.254261	0.975202	1.25032	0.0678528	0.999803	1.20109	0.105178	0.999974
55567	16	20933110	DNAH3	0.471172	0.0525479	0.999797	0.47109	0.355457	0.999245	0.468508	0.379707	0.999803	0.555591	0.55623	0.999974
9837	20	25407726	GINS1	-0.468735	0.0527932	0.999797	-0.468825	0.853133	0.999245	-0.464667	0.378009	0.999803	-0.374416	0.46171	0.999974
64130	19	49114323	LIN7B	0.941251	0.0528911	0.999797	0.941232	0.457776	0.999245	0.942006	0.564129	0.999803	1.03939	0.66882	0.999974
283693	15	82730789	ACTG1P17	0.204728	0.0529296	0.999797	0.204799	0.351409	0.999245	0.199698	0.769295	0.999803	0.394155	0.997192	0.999974
220001	11	61258289	VWCE	3.75464	0.0533267	0.999797	3.7546	0.286101	0.994395	3.75644	0.316622	0.999803	3.67734	0.98687	0.999974
116444	19	1000418	GRIN3B	1.00648	0.0535508	0.999797	1.00657	0.0257423	0.577717	1.02207	0.312937	0.999803	1.23442	0.202117	0.999974
57232	X	48034049	ZNF630	0.782432	0.0536022	0.999797	0.78244	0.238311	0.972079	0.779264	0.120449	0.999803	0.911096	0.303321	0.999974
728780	5	75611458	ANKDD1B	-0.646349	0.053764	0.999797	-0.646369	0.00753654	0.334763	-0.644243	0.152114	0.999803	-0.518595	0.250216	0.999974
150209	22	20965107	AIFM3	1.12025	0.0538005	0.999797	1.12027	0.18673	0.957656	1.1246	0.80561	0.999803	1.25511	0.725967	0.999974
27344	X	48831093	PCSK1N	2.26301	0.0538097	0.999797	2.26289	0.888865	0.999245	2.26184	0.00251353	0.387344	2.14169	0.153299	0.999974
55095	19	39342395	SAMD4B	4.17483	0.0542143	0.999797	4.17486	0.455544	0.999245	4.17902	0.330695	0.999803	4.44967	0.787257	0.999974
63893	17	76389450	UBE2O	5.2052	0.0542788	0.999797	5.20518	0.204106	0.961443	5.20251	0.580454	0.999803	5.11875	0.628048	0.999974
6510	19	46774882	SLC1A5	5.66683	0.0544864	0.999797	5.66682	0.640795	0.999245	5.666	0.471863	0.999803	5.57578	0.228176	0.999974
84441	11	95976597	MAML2	4.51917	0.0549726	0.999797	4.51917	0.000125186	0.0319572	4.52004	0.115281	0.999803	4.66068	0.378715	0.999974
100133036	9	40321298	FAM95B1	-0.298465	0.0552323	0.999797	-0.298511	0.175837	0.957043	-0.284673	0.709539	0.999803	-0.181043	0.943327	0.999974
285220	3	96814580	EPHA6	0.258251	0.0552633	0.999797	0.25803	0.725384	0.999245	0.256031	0.123145	0.999803	0.251161	0.176982	0.999974
9423	17	9021541	NTN1	-0.291496	0.0555203	0.999797	-0.291611	0.643157	0.999245	-0.28817	0.0015042	0.271963	-0.211057	0.0132456	0.999974
5016	1	111414313	OVGP1	0.792907	0.0556759	0.999797	0.792935	0.0373944	0.643957	0.793056	0.355593	0.999803	0.958152	0.380578	0.999974
56952	10	24848606	PRTFDC1	0.336342	0.0558092	0.999797	0.33629	0.901277	0.999245	0.333888	0.498005	0.999803	0.429968	0.547242	0.999974
6947	11	59852799	TCN1	3.99219	0.0558197	0.999797	3.99218	0.00306513	0.218306	3.994	0.000588328	0.139859	4.05459	0.0168285	0.999974
1824	18	31065973	DSC2	4.84785	0.0559563	0.999797	4.84785	0.95915	0.999245	4.84634	0.195642	0.999803	4.92471	0.610753	0.999974
80150	11	62337447	ASRGL1	2.44712	0.0560041	0.999797	2.44711	0.164195	0.951124	2.44881	0.517413	0.999803	2.53802	0.510967	0.999974
131544	3	97876974	CRYBG3	0.437762	0.0560687	0.999797	0.437833	0.085259	0.818601	0.43736	0.107754	0.999803	0.637091	0.201037	0.999974
166012	3	126524282	CHST13	2.03712	0.056227	0.999797	2.03711	0.712386	0.999245	2.03136	0.274833	0.999803	2.11556	0.411851	0.999974
90313	17	29567179	TP53I13	3.31911	0.0562305	0.999797	3.31911	0.134909	0.918059	3.32168	0.857754	0.999803	3.43787	0.576132	0.999974
23365	11	120337077	ARHGEF12	4.51623	0.056648	0.999797	4.51621	0.418262	0.999245	4.51372	0.898868	0.999803	4.4582	0.480122	0.999974
4978	11	132414976	OPCML	1.17558	0.0567802	0.999797	1.17541	0.708891	0.999245	1.17364	0.11979	0.999803	1.12602	0.197392	0.999974
23316	12	111034023	CUX2	0.186497	0.0568696	0.999797	0.186401	0.268826	0.986558	0.184183	0.700128	0.999803	0.266959	0.776947	0.999974
100506844	NA	NA	LOC100506844	1.87104	0.0569132	0.999797	1.87098	0.776461	0.999245	1.86781	0.6391	0.999803	1.87651	0.809255	0.999974
1757	9	133663559	SARDH	0.7398	0.0570315	0.999797	0.739837	0.00112036	0.133018	0.736417	0.0653673	0.999803	0.896949	0.0800454	0.999974
84255	7	140293692	SLC37A3	4.35843	0.0570463	0.999797	4.35844	0.4516	0.999245	4.3553	0.28193	0.999803	4.52406	0.424665	0.999974
55049	19	18588724	C19orf60	5.0536	0.0573779	0.999797	5.05359	0.439144	0.999245	5.05424	0.598917	0.999803	5.0359	0.719159	0.999974
285780	6	6348610	LY86-AS1	0.800114	0.057478	0.999797	0.800114	0.355788	0.999245	0.802562	0.71173	0.999803	0.92416	0.583205	0.999974
100532724	NA	NA	NPHP3-ACAD11	-0.122469	0.0577323	0.999797	-0.122494	0.741311	0.999245	-0.125312	0.15219	0.999803	-0.0195828	0.415963	0.999974
91010	12	49646638	FMNL3	2.80321	0.0580249	0.999797	2.80324	0.0807484	0.810285	2.8034	0.819313	0.999803	3.0044	0.910968	0.999974
140809	20	652975	SRXN1	5.6771	0.0585079	0.999797	5.67709	0.525049	0.999245	5.6787	0.774007	0.999803	5.66745	0.801406	0.999974
8214	22	18906027	DGCR6	0.525667	0.0586057	0.999797	0.525608	0.754549	0.999245	0.525076	0.617926	0.999803	0.589115	0.8543	0.999974
90353	19	51097605	CTU1	2.00936	0.0586285	0.999797	2.00933	0.554707	0.999245	2.00732	0.333848	0.999803	2.06204	0.417359	0.999974
66004	NA	NA	LYNX1	0.330707	0.0586342	0.999797	0.33074	0.456437	0.999245	0.323793	0.615549	0.999803	0.467221	0.633402	0.999974
1775	16	2237037	DNASE1L2	0.207681	0.0586399	0.999797	0.207648	0.565674	0.999245	0.201675	0.925053	0.999803	0.30072	0.949383	0.999974
4045	3	115802387	LSAMP	0.215597	0.0588414	0.999797	0.215395	0.464513	0.999245	0.215199	0.0147094	0.928301	0.20174	0.0393025	0.999974
55083	1	245154984	KIF26B	0.342049	0.0588542	0.999797	0.34191	0.530036	0.999245	0.346895	0.337315	0.999803	0.380259	0.332385	0.999974
10316	2	231523159	NMUR1	2.03746	0.0590459	0.999797	2.0375	0.00647188	0.30853	2.03477	0.764288	0.999803	2.21614	0.589081	0.999974
2178	6	35452360	FANCE	1.09739	0.0590726	0.999797	1.09739	0.709476	0.999245	1.09928	0.526471	0.999803	1.22988	0.828293	0.999974
199990	1	2186003	FAAP20	4.76409	0.0590995	0.999797	4.76408	0.449461	0.999245	4.76216	0.787514	0.999803	4.75373	0.803308	0.999974
51759	9	129827289	C9orf78	8.26584	0.0592046	0.999797	8.26584	0.778483	0.999245	8.26383	0.021066	0.999803	8.13941	0.0200749	0.999974
11209	1	16645573	MST1P2	-0.507428	0.0592108	0.999797	-0.507395	0.738953	0.999245	-0.500575	0.659895	0.999803	-0.348794	0.903835	0.999974
9813	1	46675158	EFCAB14	1.64654	0.0592986	0.999797	1.64662	0.879785	0.999245	1.64378	0.0535587	0.999803	1.87586	0.17964	0.999974
148641	1	233904932	SLC35F3	0.372207	0.059309	0.999797	0.372152	0.490399	0.999245	0.372805	0.633548	0.999803	0.464595	0.834702	0.999974
56241	22	24181258	SUSD2	-0.68705	0.0593398	0.999797	-0.687033	0.254153	0.975202	-0.675155	0.923743	0.999803	-0.542928	0.981225	0.999974
5027	12	121132818	P2RX7	2.1976	0.0594087	0.999797	2.19769	0.153553	0.938057	2.19331	0.128108	0.999803	2.50051	0.391328	0.999974
80862	NA	NA	ZNRD1ASP	1.13105	0.0595189	0.999797	1.13113	0.0762061	0.801369	1.13011	0.953666	0.999803	1.34977	0.975323	0.999974
48	9	32384619	ACO1	3.75912	0.0596016	0.999797	3.75913	0.167801	0.956672	3.7632	0.890497	0.999803	3.97644	0.710975	0.999974
100996255	NA	NA	LINC02256	1.39914	0.0596037	0.999797	1.39912	0.111186	0.876251	1.39799	0.720816	0.999803	1.53	0.761093	0.999974
604	3	187721376	BCL6	5.56841	0.05962	0.999797	5.56841	0.127115	0.902028	5.56876	0.259288	0.999803	5.83641	0.526674	0.999974
2889	9	131576769	RAPGEF1	5.55189	0.059752	0.999797	5.5519	0.415349	0.999245	5.55418	0.984524	0.999803	5.77352	0.727032	0.999974
51282	20	35953616	SCAND1	4.5962	0.0599183	0.999797	4.59619	0.512095	0.999245	4.59324	0.300112	0.999803	4.55585	0.517681	0.999974
6696	4	87975666	SPP1	-0.0474156	0.060038	0.999797	-0.0474329	0.0137103	0.444385	-0.0550307	0.809601	0.999803	0.0393513	0.93275	0.999974
6882	6	34877777	TAF11	-0.287604	0.060135	0.999797	-0.287544	0.00109293	0.133018	-0.28932	0.771032	0.999803	-0.110122	0.729841	0.999974
54893	15	30946209	MTMR10	2.09943	0.0602492	0.999797	2.09951	0.0763447	0.801369	2.09873	0.0639982	0.999803	2.40741	0.194637	0.999974
100506311	7	27095646	HOTAIRM1	4.95593	0.0604705	0.999797	4.95593	0.743351	0.999245	4.95644	0.76503	0.999803	5.02914	0.753189	0.999974
54498	20	4120979	SMOX	4.7473	0.060547	0.999797	4.74728	0.0333881	0.621164	4.74308	0.193951	0.999803	4.64787	0.936326	0.999974
2766	6	16238579	GMPR	7.46949	0.0605813	0.999797	7.46948	0.956696	0.999245	7.46996	0.322927	0.999803	7.28813	0.611365	0.999974
133383	5	56909259	SETD9	0.976653	0.0606278	0.999797	0.976636	0.341519	0.999245	0.971203	0.887297	0.999803	1.04993	0.811216	0.999974
256380	6	107704103	SCML4	4.36982	0.0607284	0.999797	4.36983	0.0346434	0.629021	4.36997	0.845941	0.999803	4.53692	0.875119	0.999974
221895	7	27846502	JAZF1	6.23902	0.0607938	0.999797	6.23901	0.761484	0.999245	6.23996	0.149579	0.999803	6.18162	0.757757	0.999974
3554	2	102064543	IL1R1	4.34914	0.0608994	0.999797	4.34916	0.0746207	0.796927	4.35097	0.324981	0.999803	4.6258	0.692309	0.999974
2865	19	35358459	FFAR3	1.91338	0.0611696	0.999797	1.91337	0.535787	0.999245	1.91284	0.204513	0.999803	1.97004	0.441252	0.999974
346653	7	128672287	FAM71F2	0.328232	0.0614624	0.999797	0.328394	0.00432235	0.264124	0.333211	0.46894	0.999803	0.58871	0.932321	0.999974
6231	12	56041852	RPS26	5.77289	0.0615901	0.999797	5.77288	0.357119	0.999245	5.77667	0.010093	0.804742	5.75046	0.150201	0.999974
54084	21	44497891	TSPEAR	1.64682	0.0618018	0.999797	1.64686	0.00419729	0.264121	1.64502	0.342281	0.999803	1.80691	0.295643	0.999974
100129827	11	10541271	MRVI1-AS1	1.35304	0.0618602	0.999797	1.35308	0.925894	0.999245	1.35992	0.589061	0.999803	1.50825	0.738633	0.999974
91319	22	23837646	DERL3	1.5913	0.0622697	0.999797	1.59128	0.665748	0.999245	1.58866	0.69911	0.999803	1.67876	0.917516	0.999974
119	2	70607617	ADD2	1.84046	0.0625995	0.999797	1.84041	0.58203	0.999245	1.84156	0.859095	0.999803	1.89105	0.881414	0.999974
6005	6	49605157	RHAG	1.80231	0.0626241	0.999797	1.8022	0.797501	0.999245	1.79743	0.741182	0.999803	1.74126	0.368113	0.999974
84700	22	25742143	MYO18B	-0.561546	0.062868	0.999797	-0.561679	0.606296	0.999245	-0.561556	0.765548	0.999803	-0.494626	0.769605	0.999974
3485	2	216632827	IGFBP2	0.0844126	0.0628721	0.999797	0.0842953	0.193978	0.960833	0.075399	0.337664	0.999803	0.0969155	0.27998	0.999974
7150	20	41028817	TOP1	4.62526	0.063074	0.999797	4.62526	0.775808	0.999245	4.62408	0.402878	0.999803	4.76766	0.466106	0.999974
55731	17	28755977	FAM222B	3.08106	0.0631	0.999797	3.08107	0.190185	0.957656	3.08192	0.907659	0.999803	3.24372	0.863036	0.999974
89891	9	128634225	WDR34	1.46765	0.0631427	0.999797	1.46759	0.519385	0.999245	1.46358	0.224056	0.999803	1.51025	0.528707	0.999974
10677	12	57799794	AVIL	1.98737	0.0631765	0.999797	1.98748	0.0500925	0.708162	1.99268	0.84065	0.999803	2.3139	0.792254	0.999974
80258	X	44147881	EFHC2	2.39364	0.0632361	0.999797	2.39359	0.919477	0.999245	2.39531	0.613057	0.999803	2.43004	0.61123	0.999974
255119	4	80362753	C4orf22	-0.339236	0.063287	0.999797	-0.339408	0.184096	0.957043	-0.340943	0.788688	0.999803	-0.299731	0.888919	0.999974
728489	9	136362988	DNLZ	1.34408	0.0632964	0.999797	1.34397	0.365674	0.999245	1.34052	0.00773173	0.714045	1.33583	0.0295967	0.999974
114880	2	178194480	OSBPL6	-0.393835	0.063319	0.999797	-0.393953	0.140286	0.92222	-0.401913	0.209581	0.999803	-0.336292	0.160223	0.999974
10215	21	33025844	OLIG2	-0.397013	0.0635624	0.999797	-0.397026	0.0263737	0.585711	-0.392564	0.00299288	0.426885	-0.278381	0.0149956	0.999974
2917	3	6770000	GRM7	0.605976	0.0639486	0.999797	0.605802	0.0795187	0.805668	0.605803	0.660356	0.999803	0.59644	0.617205	0.999974
80781	21	45405136	COL18A1	4.16375	0.0640839	0.999797	4.16377	0.00263479	0.202368	4.17011	0.0217939	0.999803	4.36247	0.0639903	0.999974
221481	6	35737031	ARMC12	-0.164261	0.0643401	0.999797	-0.164272	0.937178	0.999245	-0.164007	0.6218	0.999803	-0.043776	0.789306	0.999974
57801	1	998961	HES4	1.50099	0.0643504	0.999797	1.50092	0.302365	0.999245	1.49437	0.000461443	0.118471	1.51078	0.0334124	0.999974
9968	X	71118555	MED12	4.35787	0.0648874	0.999797	4.35789	0.135551	0.918059	4.36274	0.683911	0.999803	4.64857	0.975602	0.999974
126859	1	179365719	AXDND1	-0.501798	0.0649056	0.999797	-0.50194	0.956401	0.999245	-0.501055	0.309972	0.999803	-0.431225	0.532196	0.999974
27013	2	219171896	CNPPD1	6.58223	0.0650135	0.999797	6.58222	0.945496	0.999245	6.5823	0.53754	0.999803	6.52465	0.653181	0.999974
90701	18	59139476	SEC11C	4.51124	0.0650653	0.999797	4.51123	0.947726	0.999245	4.50864	0.280464	0.999803	4.5364	0.496035	0.999974
89874	14	36683827	SLC25A21	-0.242915	0.0651336	0.999797	-0.243113	0.882865	0.999245	-0.245303	0.341544	0.999803	-0.219933	0.390914	0.999974
80201	10	69220302	HKDC1	0.425766	0.0653677	0.999797	0.425833	0.0296499	0.604611	0.432771	0.185869	0.999803	0.623651	0.530975	0.999974
284161	17	59220466	GDPD1	0.30401	0.0654356	0.999797	0.303984	0.260344	0.982114	0.302475	0.414414	0.999803	0.414221	0.631658	0.999974
154215	6	123804140	NKAIN2	0.437943	0.0658311	0.999797	0.4378	0.896373	0.999245	0.434106	0.328394	0.999803	0.45764	0.367554	0.999974
51265	5	134286240	CDKL3	0.680371	0.066059	0.999797	0.680308	0.135609	0.918059	0.67712	0.796357	0.999803	0.749953	0.874058	0.999974
29893	17	42573310	PSMC3IP	-0.111895	0.0662455	0.999797	-0.111772	0.420258	0.999245	-0.109258	0.229611	0.999803	0.0989728	0.437762	0.999974
5137	7	31751178	PDE1C	-0.171859	0.0665027	0.999797	-0.172063	0.523101	0.999245	-0.175698	0.0784087	0.999803	-0.161134	0.189915	0.999974
7298	18	659640	TYMS	0.15971	0.0669797	0.999797	0.159771	0.772253	0.999245	0.16002	0.433446	0.999803	0.334936	0.472915	0.999974
348327	19	57599884	ZNF530	0.525634	0.0671807	0.999797	0.525662	0.358948	0.999245	0.526295	0.531567	0.999803	0.673409	0.605173	0.999974
387694	10	80537901	SH2D4B	-0.555134	0.0672373	0.999797	-0.555179	0.849216	0.999245	-0.556352	0.602074	0.999803	-0.445529	0.65316	0.999974
100505738	5	8450742	MIR4458HG	0.115142	0.0673353	0.999797	0.115045	0.121602	0.890449	0.112491	0.78149	0.999803	0.169405	0.566239	0.999974
8277	X	154295670	TKTL1	1.35428	0.0674223	0.999797	1.35427	0.263835	0.98341	1.35053	0.68401	0.999803	1.43965	0.576062	0.999974
386627	5	154329436	SAP30L-AS1	1.37076	0.0675738	0.999797	1.37084	0.184337	0.957043	1.37336	0.991129	0.999803	1.60602	0.908387	0.999974
150468	2	112740817	CKAP2L	0.184222	0.0675879	0.999797	0.184194	0.174872	0.957043	0.180541	0.0633201	0.999803	0.28972	0.263743	0.999974
6840	10	29457337	SVIL	4.06569	0.0676544	0.999797	4.0657	0.148824	0.930203	4.06572	0.30091	0.999803	4.31098	0.624816	0.999974
284415	19	54040824	VSTM1	4.35154	0.0676767	0.999797	4.35153	0.0409903	0.660255	4.3545	0.102411	0.999803	4.41862	0.225567	0.999974
84859	3	197791225	LRCH3	2.83211	0.0678532	0.999797	2.83215	0.0162897	0.472261	2.83412	0.350252	0.999803	3.12999	0.620323	0.999974
100996485	5	135033279	C5orf66	-0.312165	0.0678901	0.999797	-0.312241	0.0929974	0.839025	-0.307559	0.259152	0.999803	-0.212574	0.348606	0.999974
85442	10	133160446	KNDC1	0.717771	0.0679768	0.999797	0.717814	0.00785994	0.338234	0.717519	0.0121136	0.883538	0.88654	0.0606659	0.999974
478	19	41966581	ATP1A3	0.797423	0.068042	0.999797	0.797485	0.00164687	0.158954	0.800866	0.196713	0.999803	0.986622	0.224347	0.999974
353116	12	123484179	RILPL1	2.86509	0.0681727	0.999797	2.86513	0.0548718	0.722058	2.8643	0.62341	0.999803	3.09095	0.641898	0.999974
144406	12	121923621	WDR66	-0.253091	0.0682313	0.999797	-0.253092	0.17188	0.957043	-0.25211	0.489305	0.999803	-0.114672	0.436489	0.999974
54899	3	58332879	PXK	3.6511	0.0682423	0.999797	3.65113	0.902966	0.999245	3.6524	0.149774	0.999803	3.9166	0.708928	0.999974
23233	2	72175983	EXOC6B	1.76995	0.0684251	0.999797	1.76988	0.465562	0.999245	1.77018	0.200945	0.999803	1.84957	0.301263	0.999974
387590	22	16601886	TPTEP1	3.78033	0.0684521	0.999797	3.78031	0.55967	0.999245	3.77895	0.927938	0.999803	3.78147	0.547767	0.999974
100287482	7	129502478	SMKR1	-0.427249	0.0687836	0.999797	-0.427318	0.440438	0.999245	-0.432802	0.0374444	0.999803	-0.332104	0.150756	0.999974
7029	3	141952828	TFDP2	3.65073	0.0688872	0.999797	3.6507	0.0764016	0.801369	3.64892	0.522377	0.999803	3.6583	0.970985	0.999974
378938	NA	NA	MALAT1	9.35289	0.0689876	0.999797	9.35289	0.0244627	0.56287	9.35846	0.0706084	0.999803	9.60629	0.107694	0.999974
4599	21	41420303	MX1	6.92158	0.0691741	0.999797	6.92158	0.138561	0.921099	6.9327	0.0205899	0.999803	7.04412	0.323068	0.999974
162681	18	54358584	C18orf54	-0.00987503	0.0692002	0.999797	-0.0098571	0.38444	0.999245	-0.0132585	0.0851566	0.999803	0.117346	0.202314	0.999974
1510	1	206009263	CTSE	1.6887	0.0692451	0.999797	1.68861	0.632327	0.999245	1.6893	0.173814	0.999803	1.65829	0.0997562	0.999974
4130	15	43510957	MAP1A	0.598503	0.0693984	0.999797	0.598472	0.110408	0.875	0.59632	0.64888	0.999803	0.68628	0.89766	0.999974
9833	9	36572861	MELK	-0.588408	0.0694004	0.999797	-0.58853	0.82435	0.999245	-0.590791	0.835547	0.999803	-0.507797	0.981254	0.999974
9723	7	83363905	SEMA3E	-0.472687	0.069613	0.999797	-0.472836	0.0729531	0.788816	-0.477027	0.514816	0.999803	-0.42672	0.570296	0.999974
283777	15	98437161	FAM169B	0.646102	0.0697848	0.999797	0.646086	0.277856	0.992168	0.649524	0.787403	0.999803	0.766451	0.717125	0.999974
414919	8	144528267	C8orf82	0.640475	0.0697949	0.999797	0.640484	0.78179	0.999245	0.642365	0.907368	0.999803	0.756653	0.793791	0.999974
166968	5	56919601	MIER3	-0.0283651	0.0698093	0.999797	-0.0283786	0.281697	0.994395	-0.0351519	0.98229	0.999803	0.0926927	0.743263	0.999974
256714	X	20006712	MAP7D2	-0.298332	0.0699963	0.999797	-0.298392	0.382723	0.999245	-0.298059	0.357704	0.999803	-0.189564	0.59597	0.999974
94274	19	38251236	PPP1R14A	0.696947	0.0704745	0.999797	0.696832	0.087513	0.823141	0.691929	0.754582	0.999803	0.704266	0.746262	0.999974
9147	14	49783278	NEMF	5.80208	0.0706678	0.999797	5.80207	0.343801	0.999245	5.80291	0.383406	0.999803	5.77622	0.567706	0.999974
84634	19	917286	KISS1R	-0.32875	0.0707057	0.999797	-0.328774	0.51341	0.999245	-0.328198	0.93671	0.999803	-0.222485	0.945534	0.999974
84932	14	21459019	RAB2B	4.59071	0.0710404	0.999797	4.59069	0.6764	0.999245	4.5889	0.696623	0.999803	4.5165	0.466407	0.999974
57194	15	25677272	ATP10A	3.29102	0.0710567	0.999797	3.29104	0.0410846	0.660255	3.29166	0.995415	0.999803	3.48995	0.940056	0.999974
29964	6	41780943	PRICKLE4	0.530284	0.0715328	0.999797	0.530313	0.802138	0.999245	0.534914	0.217573	0.999803	0.663721	0.473824	0.999974
11141	X	28587398	IL1RAPL1	1.55879	0.0717583	0.999797	1.55867	0.77117	0.999245	1.55876	0.165733	0.999803	1.53383	0.227582	0.999974
667	6	56457986	DST	1.36696	0.0721315	0.999797	1.36694	0.988049	0.999245	1.36538	0.400804	0.999803	1.46686	0.540914	0.999974
10403	18	2571510	NDC80	0.840696	0.0721478	0.999797	0.840706	0.942109	0.999245	0.840932	0.482776	0.999803	0.973904	0.635565	0.999974
5784	1	214348695	PTPN14	-0.333394	0.0721553	0.999797	-0.333486	0.714982	0.999245	-0.330708	0.431488	0.999803	-0.254024	0.470642	0.999974
50	22	41469124	ACO2	3.65979	0.0722419	0.999797	3.6598	0.833831	0.999245	3.66315	0.763896	0.999803	3.82683	0.907749	0.999974
100133669	NA	NA	LOC100133669	-0.234401	0.0723703	0.999797	-0.234453	0.0178541	0.490778	-0.23762	0.0135163	0.91499	-0.12164	0.0943294	0.999974
7503	X	73831065	XIST	2.6205	0.0725441	0.999797	2.62058	0.00876279	0.35768	2.61688	0.0775967	0.999803	2.98047	0.176915	0.999974
4354	X	154778683	MPP1	8.1874	0.0726475	0.999797	8.1874	0.879801	0.999245	8.18805	0.415135	0.999803	8.10649	0.630053	0.999974
10661	19	12884422	KLF1	4.71124	0.0727033	0.999797	4.71121	0.542964	0.999245	4.7085	0.641133	0.999803	4.53322	0.462952	0.999974
55907	12	22046173	CMAS	3.87802	0.0729675	0.999797	3.87799	0.766428	0.999245	3.87428	0.958515	0.999803	3.82728	0.609213	0.999974
441172	NA	NA	FLJ46906	1.05894	0.0730258	0.999797	1.05889	0.708139	0.999245	1.05633	0.399625	0.999803	1.12157	0.404995	0.999974
259307	19	49889653	IL4I1	0.428886	0.0731675	0.999797	0.42892	0.00502071	0.282679	0.43587	0.467504	0.999803	0.585965	0.964287	0.999974
4281	X	10445309	MID1	-0.00139088	0.0732917	0.999797	-0.00153612	0.958712	0.999245	-0.00251387	0.276756	0.999803	0.0423598	0.378027	0.999974
3988	10	89213568	LIPA	5.75376	0.0733707	0.999797	5.75376	0.9781	0.999245	5.75064	0.32991	0.999803	5.82165	0.783235	0.999974
11251	11	60855868	PTGDR2	1.40569	0.073451	0.999797	1.40567	0.484173	0.999245	1.41412	9.10367e-07	0.000779092	1.50802	9.82753e-05	0.114687
554226	2	132147590	ANKRD30BL	4.12506	0.0736267	0.999797	4.12503	0.442815	0.999245	4.12595	0.359873	0.999803	4.06343	0.662591	0.999974
160518	12	31382222	DENND5B	0.841058	0.0737478	0.999797	0.841033	0.68607	0.999245	0.842652	0.903809	0.999803	0.95584	0.730877	0.999974
23040	2	1789112	MYT1L	-0.43794	0.0738662	0.999797	-0.438113	0.681985	0.999245	-0.444879	0.208355	0.999803	-0.397263	0.308249	0.999974
80823	X	102720687	BHLHB9	-0.612541	0.0739136	0.999797	-0.612526	0.111986	0.876251	-0.605609	0.113469	0.999803	-0.455176	0.190273	0.999974
26059	3	55508307	ERC2	0.946149	0.0740059	0.999797	0.945961	0.346589	0.999245	0.944921	0.968292	0.999803	0.892572	0.91634	0.999974
699	2	110637697	BUB1	-0.0997554	0.0740936	0.999797	-0.0997804	0.887349	0.999245	-0.101822	0.923481	0.999803	0.0108025	0.796314	0.999974
9781	2	6917391	RNF144A	2.81843	0.0741266	0.999797	2.81845	0.0115713	0.411469	2.81805	0.598045	0.999803	3.00342	0.917053	0.999974
27343	10	101578881	POLL	5.64424	0.0742387	0.999797	5.64423	0.56957	0.999245	5.64347	0.792851	0.999803	5.57299	0.734507	0.999974
84946	6	143843343	LTV1	-0.440494	0.0743538	0.999797	-0.440398	0.484932	0.999245	-0.440032	0.141915	0.999803	-0.240453	0.140822	0.999974
387066	6	85660991	SNHG5	6.82134	0.074585	0.999797	6.82134	0.465096	0.999245	6.81818	0.242032	0.999803	6.7894	0.882588	0.999974
51130	2	53532671	ASB3	2.91278	0.0747975	0.999797	2.91279	0.075114	0.797166	2.91206	0.784403	0.999803	3.07067	0.990656	0.999974
161497	15	43599959	STRC	-0.298251	0.0748241	0.999797	-0.298203	0.288292	0.994395	-0.292774	0.378969	0.999803	-0.121926	0.78358	0.999974
5460	6	31164341	POU5F1	-0.353723	0.0750419	0.999797	-0.353579	0.596296	0.999245	-0.356978	0.994615	0.999803	-0.14339	0.856092	0.999974
3339	1	21827862	HSPG2	1.6164	0.0751552	0.999797	1.61628	0.0202466	0.51728	1.63259	0.174267	0.999803	1.57566	0.753083	0.999974
140578	21	17901262	CHODL	0.172711	0.0752089	0.999797	0.172574	0.293373	0.997095	0.17425	0.904145	0.999803	0.222958	0.89256	0.999974
219899	11	121024071	TBCEL	3.09704	0.07526	0.999797	3.097	0.929326	0.999245	3.09185	0.535642	0.999803	3.06137	0.189723	0.999974
2262	13	91398674	GPC5	1.09519	0.0753392	0.999797	1.09502	0.131349	0.909941	1.0974	0.575489	0.999803	1.05887	0.410121	0.999974
55796	X	132369316	MBNL3	6.86333	0.0755138	0.999797	6.86333	0.789555	0.999245	6.86358	0.652712	0.999803	6.73904	0.638953	0.999974
7253	14	80954988	TSHR	0.806816	0.0760327	0.999797	0.806752	0.58399	0.999245	0.81205	0.911196	0.999803	0.888313	0.832659	0.999974
53405	6	45900307	CLIC5	0.60574	0.0761385	0.999797	0.605759	0.542324	0.999245	0.605225	0.905416	0.999803	0.75596	0.779155	0.999974
92154	16	70674305	MTSS1L	-0.272583	0.0762004	0.999797	-0.272522	0.408079	0.999245	-0.273391	0.992724	0.999803	-0.101292	0.86167	0.999974
389337	5	149551946	ARHGEF37	0.761278	0.0762162	0.999797	0.761149	0.704386	0.999245	0.759499	0.0833471	0.999803	0.757572	0.0598289	0.999974
2166	1	46394264	FAAH	2.77479	0.0762442	0.999797	2.77479	0.721288	0.999245	2.78127	0.39985	0.999803	2.89601	0.812335	0.999974
206358	5	151437045	SLC36A1	3.43252	0.0762794	0.999797	3.43255	0.761145	0.999245	3.42999	0.200568	0.999803	3.6563	0.370794	0.999974
9875	21	32316465	URB1	1.66853	0.0765101	0.999797	1.66856	0.249021	0.974528	1.6694	0.917458	0.999803	1.85656	0.858098	0.999974
1508	8	11842523	CTSB	8.54073	0.0765702	0.999797	8.54072	0.845942	0.999245	8.54315	0.859376	0.999803	8.54186	0.611755	0.999974
8418	6	25081319	CMAHP	2.67376	0.0765823	0.999797	2.67378	0.370629	0.999245	2.67054	0.55795	0.999803	2.85055	0.864894	0.999974
80139	8	37695750	ZNF703	0.689243	0.0766049	0.999797	0.689308	0.405603	0.999245	0.691256	0.886953	0.999803	0.850702	0.842474	0.999974
55784	15	94231537	MCTP2	5.77214	0.0768148	0.999797	5.77215	0.878277	0.999245	5.77397	0.570681	0.999803	5.99279	0.881547	0.999974
84126	3	48446709	ATRIP	0.137621	0.076868	0.999797	0.137686	0.525041	0.999245	0.136605	0.553521	0.999803	0.31053	0.738009	0.999974
9581	2	44316280	PREPL	1.00094	0.0769202	0.999797	1.00099	0.0239381	0.559265	1.0017	0.71715	0.999803	1.20979	0.710648	0.999974
91351	4	168356734	DDX60L	6.79761	0.0770751	0.999797	6.79761	0.930915	0.999245	6.7979	0.674013	0.999803	6.93909	0.928369	0.999974
283578	14	77335020	TMED8	0.210594	0.077326	0.999797	0.210692	0.0200347	0.51437	0.208436	0.118836	0.999803	0.43882	0.203083	0.999974
5361	3	126988593	PLXNA1	1.11199	0.0774857	0.999797	1.11207	0.00305387	0.218306	1.11568	0.342977	0.999803	1.34169	0.377939	0.999974
64151	4	17810901	NCAPG	0.80693	0.0777617	0.999797	0.806916	0.263319	0.98341	0.811681	0.674063	0.999803	0.923224	0.735901	0.999974
6583	5	132294442	SLC22A4	3.26586	0.0780016	0.999797	3.2659	0.372164	0.999245	3.26406	0.11414	0.999803	3.49357	0.26752	0.999974
54958	19	47045906	TMEM160	2.91294	0.0782455	0.999797	2.91287	0.190409	0.95779	2.91006	0.186307	0.999803	2.84719	0.349124	0.999974
1760	19	45769716	DMPK	2.59861	0.0784644	0.999797	2.59864	0.0182047	0.496109	2.60347	0.867975	0.999803	2.78704	0.530832	0.999974
59341	12	109783084	TRPV4	0.0689319	0.0789523	0.999797	0.0689636	0.107202	0.866648	0.0667638	0.124904	0.999803	0.216849	0.240973	0.999974
2776	9	77716086	GNAQ	4.28503	0.0789851	0.999797	4.28504	0.0507178	0.708162	4.28521	0.184153	0.999803	4.5409	0.422386	0.999974
3620	8	39902274	IDO1	0.776102	0.0790378	0.999797	0.776112	0.319082	0.999245	0.784561	0.0859151	0.999803	0.910838	0.125221	0.999974
164668	22	39097223	APOBEC3H	0.52469	0.0793995	0.999797	0.524681	0.901372	0.999245	0.515424	0.971646	0.999803	0.633023	0.963137	0.999974
2066	2	211375720	ERBB4	0.503054	0.0795616	0.999797	0.502825	0.766514	0.999245	0.503055	0.648714	0.999803	0.464866	0.461739	0.999974
5036	12	56104318	PA2G4	6.06038	0.0796189	0.999797	6.06037	0.703123	0.999245	6.06216	0.513341	0.999803	6.04504	0.893671	0.999974
8503	1	46040139	PIK3R3	0.568657	0.0797309	0.999797	0.568622	0.686648	0.999245	0.568918	0.567361	0.999803	0.664256	0.615454	0.999974
4192	11	46380755	MDK	0.379218	0.0801442	0.999797	0.379214	0.603525	0.999245	0.381732	0.375367	0.999803	0.490744	0.65708	0.999974
340390	8	144107725	WDR97	0.490769	0.0805616	0.999797	0.490837	0.0182863	0.496109	0.508579	0.81865	0.999803	0.674337	0.732253	0.999974
23321	4	153152341	TRIM2	0.251582	0.0807731	0.999797	0.25154	0.769287	0.999245	0.246114	0.342484	0.999803	0.344451	0.448317	0.999974
2969	NA	NA	GTF2I	2.21391	0.0809212	0.999797	2.21398	0.0764101	0.801369	2.21262	0.251004	0.999803	2.50784	0.576147	0.999974
10998	19	58483531	SLC27A5	1.11767	0.0809293	0.999797	1.11756	0.396479	0.999245	1.11619	0.795567	0.999803	1.13213	0.844099	0.999974
55257	20	62796452	MRGBP	2.86817	0.0813278	0.999797	2.86816	0.0474031	0.694651	2.86575	0.398508	0.999803	2.94135	0.506596	0.999974
83955	8	101361793	NACAP1	3.38322	0.0816068	0.999797	3.38318	0.93894	0.999245	3.38025	0.24087	0.999803	3.36673	0.374454	0.999974
8451	13	113208771	CUL4A	5.38867	0.0817762	0.999797	5.38866	0.379372	0.999245	5.38866	0.150575	0.999803	5.36263	0.852675	0.999974
79767	16	67199110	ELMO3	2.79473	0.0819564	0.999797	2.79471	0.294338	0.997363	2.79482	0.918875	0.999803	2.85529	0.792699	0.999974
133746	5	79236188	JMY	5.92715	0.0820972	0.999797	5.92714	0.371394	0.999245	5.92273	0.524373	0.999803	5.86562	0.506184	0.999974
55008	4	88378738	HERC6	3.93287	0.0821261	0.999797	3.93286	0.132736	0.914616	3.9378	0.0117526	0.871526	4.04303	0.170189	0.999974
9912	17	12789538	ARHGAP44	-0.0776862	0.082136	0.999797	-0.0777991	0.366695	0.999245	-0.0800254	0.00290701	0.424061	-0.0197922	0.018328	0.999974
11113	12	119685789	CIT	0.392963	0.0821564	0.999797	0.392899	0.997229	0.999565	0.392095	0.337289	0.999803	0.485785	0.36308	0.999974
83639	19	43401495	TEX101	-0.687711	0.0822234	0.999797	-0.687816	0.0313963	0.614808	-0.694987	0.723984	0.999803	-0.604806	0.885386	0.999974
713	1	22652761	C1QB	2.22313	0.0822287	0.999797	2.2231	0.469537	0.999245	2.21375	0.707789	0.999803	2.26469	0.649651	0.999974
23423	15	79311061	TMED3	4.29833	0.0822441	0.999797	4.29832	0.899921	0.999245	4.29762	0.142598	0.999803	4.30584	0.370838	0.999974
26149	NA	NA	ZNF658	0.73122	0.0822984	0.999797	0.731186	0.0766835	0.801832	0.732296	0.94696	0.999803	0.827356	0.754972	0.999974
221960	7	6794133	CCZ1B	2.12683	0.0823441	0.999797	2.12685	0.512956	0.999245	2.11955	0.0187589	0.999803	2.25319	0.12119	0.999974
4058	15	41503637	LTK	1.88824	0.0824143	0.999797	1.88828	0.00102583	0.12785	1.89709	0.020379	0.999803	2.08002	0.0100656	0.999974
100128081	7	28180321	JAZF1-AS1	0.0424971	0.0825428	0.999797	0.0424108	0.013683	0.444385	0.0394792	0.729889	0.999803	0.118311	0.764385	0.999974
2984	12	14612641	GUCY2C	2.76146	0.0825771	0.999797	2.76147	0.793223	0.999245	2.76337	0.615118	0.999803	2.88574	0.662511	0.999974
93986	7	114086326	FOXP2	-0.493023	0.0828982	0.999797	-0.493227	0.334612	0.999245	-0.497368	0.180891	0.999803	-0.461485	0.291382	0.999974
201305	17	4433687	SPNS3	3.08963	0.0830912	0.999797	3.08962	0.208467	0.961759	3.09747	0.053608	0.999803	3.19539	0.122566	0.999974
285958	7	44983022	SNHG15	3.15695	0.0831363	0.999797	3.15693	0.896899	0.999245	3.15512	0.744428	0.999803	3.20411	0.85459	0.999974
388931	2	24010080	MFSD2B	2.39514	0.0832194	0.999797	2.39506	0.733319	0.999245	2.39301	0.723633	0.999803	2.32109	0.37502	0.999974
3091	14	61697621	HIF1A	3.54385	0.0833483	0.999797	3.54389	0.805687	0.999245	3.54213	0.00235364	0.387344	3.86056	0.0597539	0.999974
285025	2	178835755	CCDC141	-0.187885	0.0838779	0.999797	-0.187904	0.490368	0.999245	-0.188413	0.367529	0.999803	-0.0476472	0.420217	0.999974
23476	19	15236835	BRD4	5.52465	0.0840487	0.999797	5.52466	0.64849	0.999245	5.52756	0.356831	0.999803	5.71664	0.553699	0.999974
7849	2	113215996	PAX8	0.804152	0.0840911	0.999797	0.804208	0.671407	0.999245	0.794355	0.590977	0.999803	0.943483	0.773852	0.999974
6876	11	117199320	TAGLN	3.46868	0.0842392	0.999797	3.46868	0.0163269	0.472261	3.47371	0.482373	0.999803	3.60476	0.388816	0.999974
2131	8	117794489	EXT1	3.58913	0.0842542	0.999797	3.58914	0.172641	0.957043	3.58756	0.821089	0.999803	3.7914	0.69764	0.999974
55589	4	78776341	BMP2K	4.31626	0.0843086	0.999797	4.31625	0.358535	0.999245	4.31488	0.223704	0.999803	4.36254	0.222174	0.999974
1593	2	218781755	CYP27A1	4.6911	0.0843548	0.999797	4.6911	0.38097	0.999245	4.68788	0.401473	0.999803	4.82379	0.746688	0.999974
1062	4	103105805	CENPE	-0.120004	0.0844349	0.999797	-0.120086	0.400289	0.999245	-0.120168	0.622042	0.999803	-0.0330314	0.520521	0.999974
116832	3	187120947	RPL39L	0.635392	0.0844475	0.999797	0.63534	0.00923253	0.367164	0.628056	0.578425	0.999803	0.684172	0.875332	0.999974
7745	6	28141909	ZKSCAN8	2.37184	0.0844632	0.999797	2.3719	0.0606557	0.743463	2.37377	0.400749	0.999803	2.63687	0.675908	0.999974
3274	5	175658029	HRH2	4.86081	0.0845219	0.999797	4.86082	0.0735756	0.789708	4.86372	0.107855	0.999803	5.05071	0.606449	0.999974
5159	5	150113836	PDGFRB	0.0896701	0.0846748	0.999797	0.0897247	0.331668	0.999245	0.084296	0.9414	0.999803	0.245398	0.910307	0.999974
400761	1	89583240	FLJ27354	0.599877	0.0850567	0.999797	0.599893	0.140349	0.92222	0.595562	0.640567	0.999803	0.739357	0.681935	0.999974
100507387	NA	NA	LOC100507387	1.00959	0.0853406	0.999797	1.0096	0.0352588	0.635261	1.01311	0.579293	0.999803	1.15307	0.709604	0.999974
23555	10	69451472	TSPAN15	0.217928	0.0853911	0.999797	0.217956	0.123251	0.896082	0.224181	0.565043	0.999803	0.375514	0.345516	0.999974
10644	3	185643738	IGF2BP2	5.22656	0.0855238	0.999797	5.22655	0.490208	0.999245	5.22754	0.462399	0.999803	5.12873	0.144073	0.999974
57478	16	23061405	USP31	1.19153	0.085556	0.999797	1.19153	0.176102	0.957043	1.1872	0.81494	0.999803	1.31764	0.832736	0.999974
55238	16	58665108	SLC38A7	1.24862	0.0856209	0.999797	1.24869	0.40396	0.999245	1.25204	0.332772	0.999803	1.45946	0.683402	0.999974
122616	14	104985774	C14orf79	-0.464732	0.0856526	0.999797	-0.464718	0.25104	0.975042	-0.464157	0.220381	0.999803	-0.327078	0.366583	0.999974
148137	NA	NA	PROSER3	1.46915	0.0860418	0.999797	1.46927	0.126962	0.901943	1.4735	0.336089	0.999803	1.76807	0.902847	0.999974
374928	19	57499914	ZNF773	1.36636	0.0860514	0.999797	1.36636	0.308278	0.999245	1.36193	0.179394	0.999803	1.47423	0.474386	0.999974
129607	2	6840569	CMPK2	3.41077	0.086252	0.999797	3.41077	0.145776	0.926735	3.41156	0.014797	0.928301	3.51683	0.229556	0.999974
55512	16	68363495	SMPD3	2.62027	0.0862958	0.999797	2.62029	0.226853	0.965527	2.62699	0.00791218	0.72549	2.80084	0.0200395	0.999974
25827	3	33277024	FBXL2	-0.232778	0.0863744	0.999797	-0.232838	0.289423	0.994395	-0.235018	0.677235	0.999803	-0.127434	0.548015	0.999974
5021	3	8750407	OXTR	0.115099	0.0866073	0.999797	0.114936	0.0112802	0.409487	0.117955	0.0491685	0.999803	0.116362	0.325737	0.999974
29119	10	65912517	CTNNA3	1.45717	0.0867452	0.999797	1.45703	0.0626567	0.750676	1.45825	0.706769	0.999803	1.41648	0.976988	0.999974
729041	1	46432128	FAAHP1	0.832116	0.0868103	0.999797	0.83213	0.0708077	0.77945	0.83335	0.0887065	0.999803	0.991169	0.0506003	0.999974
23457	12	122920950	ABCB9	0.273952	0.0873021	0.999797	0.273911	0.301725	0.999245	0.278872	0.971789	0.999803	0.385883	0.970251	0.999974
2352	NA	NA	FOLR3	6.18879	0.0873822	0.999797	6.18878	0.544086	0.999245	6.18581	0.0936253	0.999803	6.19942	0.281324	0.999974
390748	16	88863332	PABPN1L	1.56037	0.0874595	0.999797	1.56033	0.697375	0.999245	1.56881	0.520572	0.999803	1.62912	0.951069	0.999974
53833	3	136957864	IL20RB	-0.150967	0.0874663	0.999797	-0.15098	0.421544	0.999245	-0.141504	0.800576	0.999803	-0.011372	0.815175	0.999974
100505549	NA	NA	LOC100505549	1.36526	0.0876554	0.999797	1.36517	0.530858	0.999245	1.36196	0.418802	0.999803	1.39082	0.460222	0.999974
26034	6	154154495	IPCEF1	2.18427	0.0877078	0.999797	2.18427	0.0164318	0.473496	2.18343	0.0160592	0.958845	2.34496	0.121474	0.999974
1269	1	23870525	CNR2	1.73709	0.0879228	0.999797	1.73716	0.0374224	0.643957	1.73843	0.385368	0.999803	1.98425	0.507263	0.999974
8140	16	87830022	SLC7A5	4.00034	0.0884701	0.999797	4.00033	0.436097	0.999245	3.99968	0.345569	0.999803	3.98806	0.203379	0.999974
51094	1	202940822	ADIPOR1	10.0032	0.0886521	0.999797	10.0032	0.227999	0.965527	10.0033	0.54373	0.999803	9.89551	0.229923	0.999974
728568	12	103950201	C12orf73	1.90791	0.088792	0.999797	1.9079	0.34544	0.999245	1.90369	0.294998	0.999803	1.98954	0.535889	0.999974
831	5	96525266	CAST	4.14025	0.089011	0.999797	4.14027	0.735065	0.999245	4.14178	0.636533	0.999803	4.36046	0.664456	0.999974
4856	8	119416305	NOV	2.34568	0.0892885	0.999797	2.34567	0.299595	0.999245	2.34795	0.0881552	0.999803	2.39053	0.445591	0.999974
5891	14	102225094	MOK	0.302097	0.0894109	0.999797	0.302058	0.182187	0.957043	0.301242	0.0566478	0.999803	0.40188	0.106202	0.999974
56902	2	68158379	PNO1	1.90252	0.0894254	0.999797	1.9025	0.148988	0.930683	1.90051	0.0436464	0.999803	1.98944	0.303399	0.999974
64901	5	170861869	RANBP17	0.283651	0.0894906	0.999797	0.283493	0.477807	0.999245	0.282785	0.683014	0.999803	0.304665	0.683513	0.999974
7125	20	45823213	TNNC2	1.38431	0.0897563	0.999797	1.38412	0.415358	0.999245	1.37578	0.646719	0.999803	1.27032	0.973179	0.999974
320	9	69427529	APBA1	-0.31562	0.089962	0.999797	-0.315691	0.846195	0.999245	-0.319474	0.19593	0.999803	-0.215384	0.413468	0.999974
151556	2	174432237	GPR155	4.82186	0.0902317	0.999797	4.82187	0.136319	0.918595	4.81847	0.471364	0.999803	4.95987	0.552024	0.999974
2907	8	143991199	GRINA	7.75707	0.0903991	0.999797	7.75707	0.601136	0.999245	7.7616	0.695987	0.999803	7.77229	0.64851	0.999974
9537	11	44885902	TP53I11	5.77225	0.0905723	0.999797	5.77225	0.432928	0.999245	5.7744	0.873369	0.999803	5.90042	0.692765	0.999974
146542	16	30569345	ZNF688	3.35144	0.0906023	0.999797	3.3514	0.833884	0.999245	3.34831	0.61519	0.999803	3.31806	0.854843	0.999974
11072	NA	NA	DUSP14	0.572022	0.0907581	0.999797	0.572025	0.250801	0.975042	0.577324	0.441436	0.999803	0.689693	0.541217	0.999974
10912	9	89605012	GADD45G	1.48328	0.0908173	0.999797	1.48322	0.763811	0.999245	1.48449	0.285743	0.999803	1.5	0.64197	0.999974
79007	16	90004864	DBNDD1	0.770739	0.0908676	0.999797	0.770749	0.0621769	0.749012	0.770555	0.244567	0.999803	0.90619	0.177258	0.999974
91298	12	88034131	C12orf29	1.43727	0.090973	0.999797	1.43722	0.458817	0.999245	1.43582	0.591471	0.999803	1.48797	0.521974	0.999974
10873	11	86441107	ME3	1.07056	0.0910542	0.999797	1.07053	0.73672	0.999245	1.0711	0.790909	0.999803	1.1611	0.802046	0.999974
26509	10	93306428	MYOF	3.37694	0.0913439	0.999797	3.37696	0.746543	0.999245	3.37171	0.385358	0.999803	3.60601	0.442949	0.999974
30833	17	75130964	NT5C	4.53479	0.0914616	0.999797	4.53478	0.621911	0.999245	4.53474	0.191469	0.999803	4.54003	0.570828	0.999974
100329109	NA	NA	GCSHP3	-0.452739	0.0915843	0.999797	-0.452656	0.183381	0.957043	-0.453323	0.812802	0.999803	-0.278725	0.809287	0.999974
6820	19	48552074	SULT2B1	-0.58031	0.0916506	0.999797	-0.580248	0.235681	0.96933	-0.581215	0.0293989	0.999803	-0.401119	0.115942	0.999974
23466	22	38861449	CBX6	1.81409	0.0920129	0.999797	1.81417	0.284424	0.994395	1.81118	0.438534	0.999803	2.05485	0.966842	0.999974
57453	11	117427772	DSCAML1	-0.376797	0.0920501	0.999797	-0.376852	0.188061	0.957656	-0.373669	0.492551	0.999803	-0.264345	0.495408	0.999974
23318	1	52408281	ZCCHC11	3.37234	0.0925792	0.999797	3.37237	0.129141	0.904586	3.36837	0.768611	0.999803	3.61355	0.662618	0.999974
23648	1	54228254	SSBP3	5.09383	0.0926407	0.999797	5.09382	0.708924	0.999245	5.09519	0.748084	0.999803	5.09533	0.635028	0.999974
3772	21	38256740	KCNJ15	7.52641	0.0926704	0.999797	7.52641	0.703716	0.999245	7.53043	0.841434	0.999803	7.69257	0.882971	0.999974
9871	4	118722822	SEC24D	3.09124	0.0927385	0.999797	3.09126	0.737262	0.999245	3.0878	0.36373	0.999803	3.26219	0.759039	0.999974
26037	14	71320448	SIPA1L1	5.27758	0.0928549	0.999797	5.27759	0.264583	0.98341	5.27981	0.354875	0.999803	5.47671	0.61888	0.999974
100505881	7	79452881	MAGI2-AS3	-0.435006	0.0928697	0.999797	-0.43507	0.477756	0.999245	-0.43705	0.436192	0.999803	-0.362073	0.308489	0.999974
3911	20	62309715	LAMA5	-0.101942	0.0928989	0.999797	-0.10185	0.45005	0.999245	-0.0994105	0.273058	0.999803	0.0903088	0.58811	0.999974
4345	3	112332840	CD200	0.333267	0.0931847	0.999797	0.333284	0.232688	0.96933	0.330281	0.00999878	0.804742	0.474166	0.0266739	0.999974
152110	3	27110084	NEK10	-0.470387	0.0932596	0.999797	-0.470496	0.581044	0.999245	-0.466304	0.940065	0.999803	-0.389303	0.859117	0.999974
4811	1	235975829	NID1	1.86492	0.0932719	0.999797	1.86493	0.250642	0.975042	1.87144	0.650563	0.999803	1.98901	0.936447	0.999974
64847	17	50546305	SPATA20	3.39918	0.0934242	0.999797	3.39917	0.0532337	0.713638	3.40255	0.193981	0.999803	3.51848	0.599523	0.999974
6097	1	151811324	RORC	1.55443	0.0934662	0.999797	1.55447	0.0775459	0.802788	1.56396	0.373376	0.999803	1.73451	0.156742	0.999974
26010	2	200305880	SPATS2L	1.65231	0.0934897	0.999797	1.6523	0.425743	0.999245	1.65171	0.00255426	0.387344	1.75558	0.0928861	0.999974
8100	13	20566445	IFT88	1.99867	0.0936743	0.999797	1.99866	0.959928	0.999245	1.99979	0.382163	0.999803	2.10575	0.784464	0.999974
5273	18	63907959	SERPINB10	-0.138795	0.0937366	0.999797	-0.138767	0.494438	0.999245	-0.139617	0.184766	0.999803	0.00351448	0.334868	0.999974
9682	1	43650157	KDM4A	2.04857	0.0937466	0.999797	2.04866	0.0305537	0.607435	2.05169	0.207223	0.999803	2.36508	0.682071	0.999974
4317	11	102711794	MMP8	4.89846	0.0938629	0.999797	4.89846	0.00111911	0.133018	4.89659	6.87857e-05	0.0294334	5.00153	0.00877009	0.999974
79989	7	139133743	TTC26	0.465106	0.0940012	0.999797	0.465078	0.139032	0.921099	0.475301	0.439955	0.999803	0.578568	0.923751	0.999974
3077	6	26087280	HFE	1.0575	0.0940117	0.999797	1.05756	0.879885	0.999245	1.05978	0.899766	0.999803	1.23122	0.639395	0.999974
100616530	8	95204455	C8orf37-AS1	0.480631	0.0940466	0.999797	0.48057	0.421985	0.999245	0.480371	0.93126	0.999803	0.560279	0.680991	0.999974
165631	3	122577601	PARP15	2.61496	0.094116	0.999797	2.61501	0.142677	0.924866	2.61665	0.157269	0.999803	2.92378	0.665209	0.999974
1639	2	74363613	DCTN1	3.913	0.0941485	0.999797	3.91302	0.213065	0.964675	3.91871	0.830509	0.999803	4.15165	0.713167	0.999974
22973	NA	NA	LAMB2P1	-0.620795	0.094222	0.999797	-0.62076	0.571009	0.999245	-0.615049	0.496472	0.999803	-0.457807	0.584661	0.999974
56164	7	23710166	STK31	-0.350054	0.0943958	0.999797	-0.350196	0.607113	0.999245	-0.349433	0.460971	0.999803	-0.293692	0.698465	0.999974
5164	17	50094736	PDK2	3.18896	0.0943985	0.999797	3.18894	0.928136	0.999245	3.19003	0.163077	0.999803	3.19799	0.754161	0.999974
22903	20	11890722	BTBD3	0.352052	0.0944708	0.999797	0.352085	0.115878	0.880716	0.343122	0.152516	0.999803	0.483633	0.483155	0.999974
201562	3	123490819	HACD2	-0.0534346	0.0945265	0.999797	-0.0533066	0.00227031	0.192485	-0.0606304	0.0136701	0.91876	0.182603	0.0298289	0.999974
91584	7	132123331	PLXNA4	0.628419	0.0945609	0.999797	0.628411	0.518003	0.999245	0.629328	0.43242	0.999803	0.775345	0.61833	0.999974
221692	6	12717660	PHACTR1	0.663609	0.0948404	0.999797	0.663515	0.891383	0.999245	0.665762	0.153715	0.999803	0.718181	0.218493	0.999974
81844	7	101085438	TRIM56	2.69383	0.0949857	0.999797	2.69387	0.0382623	0.647067	2.69796	0.203983	0.999803	2.92852	0.335505	0.999974
196743	10	133379998	PAOX	1.5668	0.0950152	0.999797	1.56678	0.807905	0.999245	1.5657	0.76441	0.999803	1.66194	0.670141	0.999974
23516	8	22367248	SLC39A14	0.0867436	0.095217	0.999797	0.0867626	0.34974	0.999245	0.0875918	0.539034	0.999803	0.240214	0.776777	0.999974
5789	9	8314245	PTPRD	2.38482	0.095309	0.999797	2.38471	0.179381	0.957043	2.38589	0.52518	0.999803	2.29155	0.960742	0.999974
8531	12	10699083	YBX3	10.2292	0.0955493	0.999797	10.2292	0.975823	0.999245	10.2305	0.565865	0.999803	10.0784	0.218517	0.999974
4041	11	68312608	LRP5	-0.152486	0.0955821	0.999797	-0.15246	0.452536	0.999245	-0.15136	0.0348107	0.999803	0.00859115	0.0889504	0.999974
2775	16	56191389	GNAO1	0.70153	0.0958719	0.999797	0.701469	0.218475	0.965527	0.704908	0.890233	0.999803	0.767857	0.759299	0.999974
50940	2	177623251	PDE11A	-0.264299	0.0959737	0.999797	-0.264455	0.921553	0.999245	-0.257101	0.794244	0.999803	-0.212299	0.938194	0.999974
6753	NA	NA	SSTR3	-0.268225	0.0960507	0.999797	-0.268113	0.231933	0.96918	-0.269985	0.407378	0.999803	-0.082511	0.330375	0.999974
388284	16	67666815	C16orf86	0.994683	0.0961524	0.999797	0.994631	0.575047	0.999245	0.99708	0.618726	0.999803	1.06475	0.729373	0.999974
55001	1	54779711	TTC22	0.841605	0.0962123	0.999797	0.84173	0.0283074	0.601433	0.839698	0.295696	0.999803	1.08117	0.672436	0.999974
54939	15	75335890	COMMD4	3.23839	0.096257	0.999797	3.23837	0.921542	0.999245	3.2389	0.237146	0.999803	3.28754	0.489973	0.999974
378805	7	130941759	LINC-PINT	4.32834	0.0963064	0.999797	4.32835	0.00298188	0.216262	4.329	0.387622	0.999803	4.56175	0.561201	0.999974
7056	20	23045632	THBD	4.24588	0.0964306	0.999797	4.24588	0.001927	0.174204	4.25216	0.177623	0.999803	4.33364	0.322647	0.999974
9771	7	22118237	RAPGEF5	0.45929	0.0964727	0.999797	0.459167	0.686279	0.999245	0.458503	0.603152	0.999803	0.471726	0.541866	0.999974
4938	12	112906776	OAS1	5.37491	0.0965553	0.999797	5.37491	0.614441	0.999245	5.37921	0.0302001	0.999803	5.47982	0.274035	0.999974
643723	1	219086601	LYPLAL1-AS1	-0.228747	0.0968369	0.999797	-0.228841	0.0734354	0.789708	-0.229053	0.172067	0.999803	-0.162989	0.254436	0.999974
58488	17	55750978	PCTP	4.84334	0.0968763	0.999797	4.84333	0.361319	0.999245	4.84292	0.467798	0.999803	4.81994	0.944956	0.999974
3937	5	170246236	LCP2	5.5272	0.0970426	0.999797	5.52721	0.39547	0.999245	5.52906	0.256994	0.999803	5.79136	0.655651	0.999974
122011	13	37103260	CSNK1A1L	1.02547	0.0972866	0.999797	1.0254	0.305365	0.999245	1.02055	0.00571925	0.622186	1.04177	0.0563238	0.999974
203238	9	15552896	CCDC171	0.332734	0.0973902	0.999797	0.332642	0.956104	0.999245	0.328881	0.176027	0.999803	0.396163	0.307837	0.999974
100288615	NA	NA	WHAMMP1	1.62225	0.0975413	0.999797	1.62235	0.483194	0.999245	1.62173	0.0170357	0.992464	1.91628	0.0683472	0.999974
728233	NA	NA	PI4KAP1	1.46005	0.0980219	0.999797	1.46012	0.00481863	0.276146	1.4595	0.00653623	0.66302	1.67652	0.0079232	0.999974
204962	1	75202130	SLC44A5	0.204154	0.098754	0.999797	0.204061	0.994593	0.999245	0.204704	0.239766	0.999803	0.263971	0.284729	0.999974
145173	13	31199935	B3GLCT	1.19666	0.0992179	0.999797	1.19662	0.674992	0.999245	1.19367	0.547329	0.999803	1.27938	0.726525	0.999974
64800	22	43528743	EFCAB6	0.812165	0.0992886	0.999797	0.812037	0.914586	0.999245	0.804687	0.174898	0.999803	0.807672	0.418531	0.999974
7130	2	151357591	TNFAIP6	4.47084	0.0994523	0.999797	4.47084	0.290377	0.994395	4.46446	0.216043	0.999803	4.54517	0.88531	0.999974
100506776	NA	NA	TRG-AS1	4.05772	0.0994527	0.999797	4.05772	0.377854	0.999245	4.05531	0.435894	0.999803	4.17958	0.45069	0.999974
6251	10	16590610	RSU1	5.29724	0.0996424	0.999797	5.29724	0.743397	0.999245	5.29677	0.647897	0.999803	5.32128	0.538434	0.999974
2778	20	58839717	GNAS	9.70055	0.0997742	0.999797	9.70055	0.406833	0.999245	9.7025	0.576649	0.999803	9.68117	0.917317	0.999974
93517	16	81997615	SDR42E1	-0.712667	0.0999439	0.999797	-0.712664	0.582395	0.999245	-0.712681	0.552703	0.999803	-0.575519	0.605789	0.999974
1070	5	90392260	CETN3	1.33124	0.100377	0.999797	1.33124	0.638069	0.999245	1.32795	0.611904	0.999803	1.44202	0.657304	0.999974
100996307	19	42397127	LIPE-AS1	2.02322	0.100454	0.999797	2.0232	0.948311	0.999245	2.02172	0.0667613	0.999803	2.11547	0.115739	0.999974
51400	11	74203727	PPME1	1.15167	0.100592	0.999797	1.15167	0.655317	0.999245	1.1505	0.0383656	0.999803	1.29158	0.118526	0.999974
23508	14	70641786	TTC9	3.42615	0.100647	0.999797	3.42614	0.420269	0.999245	3.42361	0.128642	0.999803	3.51932	0.326533	0.999974
5359	3	146515179	PLSCR1	5.50063	0.100656	0.999797	5.50064	0.303013	0.999245	5.49989	0.380909	0.999803	5.62621	0.711877	0.999974
641518	4	108167524	LEF1-AS1	1.22505	0.100685	0.999797	1.22499	0.0103435	0.38984	1.21972	0.635623	0.999803	1.28068	0.700618	0.999974
30845	2	31234013	EHD3	1.61515	0.10073	0.999797	1.61513	0.55456	0.999245	1.6148	0.944688	0.999803	1.70027	0.869248	0.999974
57095	1	23778404	PITHD1	6.01239	0.10076	0.999797	6.01238	0.111088	0.876251	6.00989	0.729455	0.999803	5.89986	0.534974	0.999974
3581	X	155997580	IL9R	0.366321	0.101014	0.999797	0.366347	0.457047	0.999245	0.372179	0.102934	0.999803	0.521661	0.386618	0.999974
10461	2	111898478	MERTK	0.8495	0.101097	0.999797	0.849555	0.0443903	0.678278	0.846984	0.6329	0.999803	1.01738	0.405556	0.999974
3757	7	150944960	KCNH2	2.07563	0.101582	0.999797	2.07556	0.174076	0.957043	2.07038	0.846607	0.999803	2.04133	0.580174	0.999974
56938	12	27332853	ARNTL2	-0.671902	0.101829	0.999797	-0.671945	0.397537	0.999245	-0.674984	0.378289	0.999803	-0.569452	0.323763	0.999974
139886	X	63347227	SPIN4	-0.198153	0.102033	0.999797	-0.198138	0.22879	0.965527	-0.206269	0.589372	0.999803	-0.075886	0.541459	0.999974
90139	11	44726464	TSPAN18	2.92266	0.102052	0.999797	2.92268	0.0652974	0.763409	2.92188	0.31453	0.999803	3.10097	0.20582	0.999974
2892	NA	NA	GRIA3	-0.562486	0.102052	0.999797	-0.562635	0.823633	0.999245	-0.559939	0.0022371	0.382902	-0.505647	0.0139187	0.999974
140469	2	170178144	MYO3B	-0.236492	0.102142	0.999797	-0.236647	0.921845	0.999245	-0.238856	0.166571	0.999803	-0.194076	0.206687	0.999974
729092	10	73674274	AGAP5	0.129113	0.10215	0.999797	0.12924	0.0273784	0.59647	0.12451	0.753929	0.999803	0.363442	0.665371	0.999974
401262	6	43306218	CRIP3	0.578478	0.102312	0.999797	0.578528	0.150589	0.935521	0.578196	0.492746	0.999803	0.740966	0.78201	0.999974
10042	22	35257451	HMGXB4	1.6638	0.102508	0.999797	1.66384	0.455356	0.999245	1.66163	0.489703	0.999803	1.83466	0.65561	0.999974
126119	19	50505997	JOSD2	3.08171	0.10253	0.999797	3.08167	0.447073	0.999245	3.08147	0.561906	0.999803	3.07239	0.701615	0.999974
7726	6	30184454	TRIM26	4.11052	0.10269	0.999797	4.11053	0.521634	0.999245	4.11367	0.54678	0.999803	4.31643	0.924711	0.999974
128272	1	16197853	ARHGEF19	1.47665	0.102743	0.999797	1.47667	0.0168309	0.47695	1.47476	0.715838	0.999803	1.62038	0.498152	0.999974
6614	20	3686969	SIGLEC1	4.02504	0.102905	0.999797	4.02503	0.828973	0.999245	4.04407	0.0150414	0.928301	4.20299	0.0934972	0.999974
101243545	NA	NA	LINC02067	4.93494	0.103615	0.999797	4.93492	0.105306	0.863778	4.92866	0.199865	0.999803	4.87667	0.321105	0.999974
27074	3	183122212	LAMP3	0.47634	0.103806	0.999797	0.476323	0.737274	0.999245	0.480968	0.0777325	0.999803	0.58702	0.612035	0.999974
23285	1	92166984	KIAA1107	-0.0767165	0.103812	0.999797	-0.0767034	0.439786	0.999245	-0.0779836	0.0971482	0.999803	0.0595143	0.30394	0.999974
6403	1	169588848	SELP	2.78711	0.103842	0.999797	2.78708	0.151579	0.935595	2.78654	0.948428	0.999803	2.82559	0.813272	0.999974
5372	22	41577807	PMM1	3.2524	0.103953	0.999797	3.25238	0.623689	0.999245	3.25221	0.829513	0.999803	3.31596	0.912389	0.999974
127833	1	202599217	SYT2	2.38713	0.104063	0.999797	2.38719	0.0331484	0.620301	2.39319	0.817619	0.999803	2.63492	0.911172	0.999974
51293	19	8302126	CD320	3.04949	0.104094	0.999797	3.04947	0.039748	0.653322	3.05135	0.105305	0.999803	3.10867	0.247751	0.999974
50863	11	131370477	NTM	0.556369	0.1044	0.999797	0.556195	0.624911	0.999245	0.551283	0.578626	0.999803	0.537321	0.70199	0.999974
22986	10	104641100	SORCS3	0.664122	0.105096	0.999797	0.663931	0.260983	0.982273	0.665123	0.0574751	0.999803	0.642425	0.424174	0.999974
154790	7	139523855	CLEC2L	0.153323	0.105507	0.999797	0.153136	0.145081	0.926572	0.147933	0.56321	0.999803	0.138939	0.439427	0.999974
4207	19	19157215	BORCS8-MEF2B	1.39884	0.105753	0.999797	1.39895	0.009372	0.367915	1.39907	0.752339	0.999803	1.65968	0.766608	0.999974
100141515	17	78146352	C17orf99	0.219215	0.105774	0.999797	0.219036	0.816211	0.999245	0.215817	0.308678	0.999803	0.208287	0.222379	0.999974
3012	NA	NA	HIST1H2AE	1.54618	0.10598	0.999797	1.54599	0.484551	0.999245	1.54822	0.793569	0.999803	1.44239	0.494359	0.999974
240	10	45374212	ALOX5	8.30824	0.106044	0.999797	8.30824	0.615569	0.999245	8.31328	0.798872	0.999803	8.49374	0.862765	0.999974
160335	12	82686879	TMTC2	2.52107	0.106566	0.999797	2.52106	0.0152615	0.460412	2.52454	0.708285	0.999803	2.67112	0.910833	0.999974
5296	NA	NA	PIK3R2	3.7769	0.106835	0.999797	3.77689	0.926742	0.999245	3.77725	0.976691	0.999803	3.83445	0.966943	0.999974
55780	6	169751621	ERMARD	2.99414	0.107191	0.999797	2.99415	0.845575	0.999245	2.99127	0.351203	0.999803	3.13101	0.534677	0.999974
54796	9	16409502	BNC2	0.554778	0.107248	0.999797	0.554632	0.654673	0.999245	0.554456	0.123901	0.999803	0.578415	0.216111	0.999974
65990	16	720974	FAM173A	3.25617	0.107364	0.999797	3.25614	0.713586	0.999245	3.2534	0.335797	0.999803	3.24244	0.522309	0.999974
137868	8	14089863	SGCZ	0.837678	0.107412	0.999797	0.837481	0.959739	0.999245	0.836275	0.0702042	0.999803	0.792456	0.0912871	0.999974
283104	11	9758291	SBF2-AS1	0.0590353	0.107477	0.999797	0.0590037	0.50755	0.999245	0.0552056	0.362926	0.999803	0.163343	0.479125	0.999974
55766	12	14774335	H2AFJ	4.55405	0.107546	0.999797	4.55403	0.514919	0.999245	4.55089	0.120257	0.999803	4.45223	0.722345	0.999974
79864	11	122882682	C11orf63	0.213545	0.107701	0.999797	0.213535	0.533686	0.999245	0.216261	0.495429	0.999803	0.355014	0.67322	0.999974
122618	14	104924815	PLD4	2.06995	0.107798	0.999797	2.06994	0.539035	0.999245	2.07418	0.626594	0.999803	2.18421	0.449244	0.999974
51191	4	88457116	HERC5	4.87982	0.10781	0.999797	4.87982	0.327142	0.999245	4.88363	0.00488633	0.565098	4.96026	0.215158	0.999974
79925	5	35617843	SPEF2	1.29277	0.107827	0.999797	1.29278	0.466927	0.999245	1.29708	0.988962	0.999803	1.44494	0.81194	0.999974
1727	22	42617839	CYB5R3	5.49166	0.10813	0.999797	5.49166	0.718652	0.999245	5.49325	0.82756	0.999803	5.53153	0.682625	0.999974
3480	15	98648970	IGF1R	5.259	0.108452	0.999797	5.25901	0.399419	0.999245	5.26096	0.380275	0.999803	5.49582	0.439376	0.999974
84278	NA	NA	MFSD14C	1.27491	0.108556	0.999797	1.27492	0.446022	0.999245	1.27398	0.00275873	0.407055	1.41463	0.0267945	0.999974
54921	16	69121435	CHTF8	3.58652	0.108967	0.999797	3.58654	0.629858	0.999245	3.58644	0.688934	0.999803	3.75476	0.969029	0.999974
645638	17	60083565	WFDC21P	0.13225	0.108987	0.999797	0.132166	0.898751	0.999245	0.128738	0.0407306	0.999803	0.187331	0.277247	0.999974
142678	1	1615414	MIB2	4.92068	0.109203	0.999797	4.92068	0.00903577	0.362476	4.92407	0.791884	0.999803	5.07414	0.585327	0.999974
7941	6	46705152	PLA2G7	2.14888	0.109332	0.999797	2.14888	0.413395	0.999245	2.15067	0.543249	0.999803	2.24958	0.747236	0.999974
25788	8	94371959	RAD54B	-0.226216	0.109739	0.999797	-0.226251	0.0512604	0.708699	-0.229451	0.220926	0.999803	-0.102177	0.542898	0.999974
6919	20	64049835	TCEA2	2.79109	0.10975	0.999797	2.79108	0.391103	0.999245	2.79168	0.962065	0.999803	2.86796	0.988316	0.999974
5872	1	153981650	RAB13	2.48149	0.109839	0.999797	2.48144	0.205042	0.961443	2.4833	0.857401	0.999803	2.47404	0.751976	0.999974
84791	1	211382802	LINC00467	0.908229	0.109873	0.999797	0.908168	0.24517	0.972079	0.903841	0.521612	0.999803	0.96037	0.99171	0.999974
389741	NA	NA	GLIDR	0.129551	0.11009	0.999797	0.129501	0.92064	0.999245	0.126116	0.319837	0.999803	0.220412	0.452433	0.999974
55244	17	19495384	SLC47A1	-0.0775549	0.110208	0.999797	-0.0775108	0.231604	0.968331	-0.0639412	0.0992245	0.999803	0.103674	0.181639	0.999974
23281	13	29024610	MTUS2	-0.0958676	0.110253	0.999797	-0.0960498	0.225001	0.965527	-0.0944605	0.574461	0.999803	-0.0733131	0.595622	0.999974
3619	11	62123972	INCENP	0.555814	0.11047	0.999797	0.555939	0.00860833	0.355322	0.555229	0.98529	0.999803	0.806322	0.979796	0.999974
124152	16	19716455	IQCK	-0.218333	0.110661	0.999797	-0.218398	0.489807	0.999245	-0.220671	0.165339	0.999803	-0.119939	0.37983	0.999974
1063	1	214603194	CENPF	0.209385	0.110874	0.999797	0.209396	0.319557	0.999245	0.209986	0.9739	0.999803	0.352611	0.975278	0.999974
3043	11	5225463	HBB	18.6162	0.11096	0.999797	18.6162	0.0193304	0.507965	18.6149	0.336335	0.999803	18.3509	0.901429	0.999974
729993	16	12901619	SHISA9	-0.357486	0.111103	0.999797	-0.357665	0.502906	0.999245	-0.35013	0.243832	0.999803	-0.318984	0.280139	0.999974
84335	19	49869037	AKT1S1	4.37554	0.111177	0.999797	4.37553	0.982306	0.999245	4.37652	0.714227	0.999803	4.36708	0.614195	0.999974
653121	1	32539426	ZBTB8A	-0.268625	0.111294	0.999797	-0.268774	0.139751	0.92222	-0.271821	0.413979	0.999803	-0.224474	0.530639	0.999974
128989	22	20017013	TANGO2	6.47463	0.111313	0.999797	6.47463	0.911697	0.999245	6.47581	0.864471	0.999803	6.47447	0.83133	0.999974
7035	2	187464229	TFPI	0.401718	0.111591	0.999797	0.401547	0.53613	0.999245	0.396047	0.428968	0.999803	0.396337	0.84874	0.999974
5986	17	82047901	RFNG	4.10114	0.111802	0.999797	4.10113	0.943864	0.999245	4.10196	0.856749	0.999803	4.11519	0.859121	0.999974
56992	3	44761716	KIF15	-0.423104	0.111831	0.999797	-0.423195	0.910377	0.999245	-0.41837	0.0263068	0.999803	-0.328023	0.0811047	0.999974
1233	3	32951573	CCR4	0.277401	0.111921	0.999797	0.277531	0.442204	0.999245	0.276925	0.70301	0.999803	0.517257	0.993804	0.999974
332	17	78215965	BIRC5	0.640042	0.112111	0.999797	0.63993	0.684568	0.999245	0.638575	0.00628943	0.645899	0.673273	0.0940878	0.999974
79056	11	32829942	PRRG4	3.48662	0.112398	0.999797	3.48662	0.843154	0.999245	3.48647	0.836106	0.999803	3.59046	0.615378	0.999974
10098	4	98470366	TSPAN5	6.0883	0.112595	0.999797	6.08829	0.762108	0.999245	6.08653	0.317293	0.999803	5.93782	0.195954	0.999974
7100	1	223109405	TLR5	5.26729	0.112645	0.999797	5.26729	0.659248	0.999245	5.27121	0.867935	0.999803	5.40467	0.99906	0.999974
84254	17	3860314	CAMKK1	4.2283	0.112898	0.999797	4.2283	0.409788	0.999245	4.23318	0.772755	0.999803	4.36372	0.792507	0.999974
84059	5	90558799	ADGRV1	2.7005	0.113137	0.999797	2.70049	0.49545	0.999245	2.70083	0.988411	0.999803	2.8043	0.980096	0.999974
23608	7	140453039	MKRN1	8.68642	0.113182	0.999797	8.68641	0.569714	0.999245	8.6844	0.6551	0.999803	8.58248	0.382348	0.999974
7184	12	103930106	HSP90B1	6.13723	0.11319	0.999797	6.13723	0.704115	0.999245	6.13767	0.491327	0.999803	6.26292	0.582259	0.999974
79031	2	100562689	PDCL3	1.33262	0.113863	0.999797	1.33261	0.736748	0.999245	1.33161	0.421312	0.999803	1.43915	0.446453	0.999974
254896	NA	NA	LOC254896	0.666163	0.113969	0.999797	0.666276	0.124574	0.900428	0.667897	0.208816	0.999803	0.901192	0.440094	0.999974
399744	NA	NA	LINC00999	3.703	0.114242	0.999797	3.70303	0.643257	0.999245	3.71008	0.145211	0.999803	3.93878	0.801733	0.999974
7917	6	31639027	BAG6	7.31058	0.114601	0.999797	7.31058	0.884272	0.999245	7.3115	0.80914	0.999803	7.29795	0.807818	0.999974
22836	5	95713521	RHOBTB3	1.1429	0.11464	0.999797	1.14293	0.563181	0.999245	1.14591	0.610478	0.999803	1.28945	0.769338	0.999974
8888	21	46235132	MCM3AP	3.1061	0.114683	0.999797	3.10615	0.0190385	0.502875	3.10928	0.264795	0.999803	3.43975	0.774404	0.999974
5738	1	116910056	PTGFRN	-0.498548	0.114776	0.999797	-0.498546	0.890444	0.999245	-0.500084	0.153475	0.999803	-0.37031	0.226827	0.999974
85440	1	62454727	DOCK7	0.996007	0.114788	0.999797	0.995994	0.702778	0.999245	0.994666	0.993226	0.999803	1.11249	0.839756	0.999974
6189	4	151099572	RPS3A	10.0404	0.114969	0.999797	10.0404	0.946838	0.999245	10.0369	0.491793	0.999803	10.0215	0.756744	0.999974
256281	14	105172937	NUDT14	2.64843	0.114981	0.999797	2.64839	0.630587	0.999245	2.64614	0.850434	0.999803	2.68514	0.922347	0.999974
80031	15	47184100	SEMA6D	0.0475423	0.115025	0.999797	0.0474007	0.295591	0.998133	0.0444008	0.376045	0.999803	0.0669515	0.44636	0.999974
84622	17	5179535	ZNF594	-0.159	0.115082	0.999797	-0.158948	0.529659	0.999245	-0.162432	0.260743	0.999803	0.00941776	0.381018	0.999974
3460	21	33402895	IFNGR2	5.85979	0.115273	0.999797	5.8598	0.0811589	0.810768	5.85857	0.242566	0.999803	6.05068	0.542481	0.999974
6248	NA	NA	RSC1A1	0.755307	0.115513	0.999797	0.755217	0.530549	0.999245	0.754126	0.832627	0.999803	0.798735	0.543562	0.999974
79071	4	110045845	ELOVL6	1.34547	0.115515	0.999797	1.34542	0.107006	0.866648	1.34103	0.950749	0.999803	1.4042	0.788236	0.999974
11132	2	240586715	CAPN10	3.56834	0.115693	0.999797	3.56835	0.471481	0.999245	3.56992	0.888983	0.999803	3.73278	0.672378	0.999974
113451	1	33081103	AZIN2	0.45368	0.115721	0.999797	0.453793	0.000390429	0.0653346	0.453215	0.442199	0.999803	0.683609	0.485212	0.999974
3821	12	10446027	KLRC1	1.64332	0.115787	0.999797	1.6433	0.181851	0.957043	1.63697	0.100705	0.999803	1.71717	0.40493	0.999974
5292	6	37170202	PIM1	7.17847	0.1158	0.999797	7.17847	0.967073	0.999245	7.17775	0.846808	0.999803	7.15897	0.555953	0.999974
51133	1	215567391	KCTD3	0.635813	0.115914	0.999797	0.635825	0.205423	0.961443	0.631331	0.175192	0.999803	0.753224	0.351856	0.999974
57476	11	123525635	GRAMD1B	1.36384	0.116181	0.999797	1.3639	0.594491	0.999245	1.3646	0.118259	0.999803	1.57292	0.193368	0.999974
408050	16	16232494	NOMO3	-0.37464	0.116295	0.999797	-0.374529	0.16342	0.951046	-0.372537	0.00315557	0.433718	-0.178786	0.0132936	0.999974
283149	11	118899916	BCL9L	3.95189	0.116312	0.999797	3.95193	0.00870677	0.357089	3.95535	0.74637	0.999803	4.27742	0.6001	0.999974
10046	X	150361421	MAMLD1	-0.129095	0.116336	0.999797	-0.129113	0.429041	0.999245	-0.12544	0.512615	0.999803	-0.000864671	0.43472	0.999974
10825	11	74988133	NEU3	0.166149	0.1164	0.999797	0.166301	0.000789307	0.106294	0.16578	0.38063	0.999803	0.42194	0.402687	0.999974
4168	X	139581769	MCF2	-0.574331	0.116713	0.999797	-0.574354	0.224421	0.965527	-0.57287	0.739898	0.999803	-0.438532	0.608795	0.999974
3070	10	94545789	HELLS	-0.412532	0.116777	0.999797	-0.412494	0.686205	0.999245	-0.415673	0.753768	0.999803	-0.256202	0.591924	0.999974
79875	15	71096951	THSD4	2.19114	0.116782	0.999797	2.19107	0.767392	0.999245	2.1927	0.413625	0.999803	2.16828	0.704898	0.999974
55337	19	10086129	C19orf66	3.91411	0.116926	0.999797	3.91413	0.233136	0.96933	3.91845	0.338163	0.999803	4.10263	0.423144	0.999974
55127	1	236553580	HEATR1	2.01055	0.117338	0.999797	2.01062	0.144831	0.92601	2.01164	0.99664	0.999803	2.27478	0.976723	0.999974
5565	1	147155105	PRKAB2	2.33782	0.117358	0.999797	2.33784	0.894742	0.999245	2.33508	0.321335	0.999803	2.50774	0.574907	0.999974
4747	NA	NA	NEFL	0.154421	0.117528	0.999797	0.154416	0.859139	0.999245	0.154706	0.0958655	0.999803	0.290782	0.0612236	0.999974
64754	1	245749339	SMYD3	3.43896	0.117679	0.999797	3.43895	0.123735	0.897391	3.437	0.263274	0.999803	3.53816	0.413218	0.999974
2289	6	35573584	FKBP5	6.04894	0.11792	0.999797	6.04894	0.749413	0.999245	6.05045	0.864027	0.999803	6.16559	0.861435	0.999974
10272	19	676391	FSTL3	2.25836	0.118207	0.999797	2.25834	0.390307	0.999245	2.26008	0.815031	0.999803	2.33905	0.855963	0.999974
79674	3	157259741	VEPH1	1.32407	0.118332	0.999797	1.324	0.803334	0.999245	1.32003	0.360987	0.999803	1.35327	0.372946	0.999974
387841	12	12875498	RPL13AP20	1.70123	0.118358	0.999797	1.70108	0.302998	0.999245	1.69828	0.719859	0.999803	1.60262	0.919313	0.999974
29914	1	11273205	UBIAD1	2.94258	0.118817	0.999797	2.94258	0.780984	0.999245	2.93998	0.989647	0.999803	3.06042	0.836451	0.999974
54892	NA	NA	NCAPG2	1.41183	0.118957	0.999797	1.41184	0.013137	0.436891	1.40908	2.17698e-05	0.0103503	1.52097	0.0188302	0.999974
115350	1	157794402	FCRL1	2.75929	0.118967	0.999797	2.75935	0.144849	0.92601	2.75525	0.000841673	0.174267	3.07152	0.016969	0.999974
2918	7	126438597	GRM8	-0.241511	0.119122	0.999797	-0.2417	0.697838	0.999245	-0.237685	0.00260192	0.388381	-0.212178	0.0225333	0.999974
54955	1	37681569	C1orf109	1.11473	0.119158	0.999797	1.11475	0.204376	0.961443	1.11003	0.520425	0.999803	1.25357	0.404663	0.999974
26112	5	151181051	CCDC69	6.57732	0.119269	0.999797	6.57732	0.83256	0.999245	6.57813	0.620886	0.999803	6.66574	0.727098	0.999974
3673	5	52989325	ITGA2	-0.523512	0.11935	0.999797	-0.523568	0.97686	0.999245	-0.521291	0.624353	0.999803	-0.420489	0.698133	0.999974
91181	1	153992684	NUP210L	1.00431	0.119392	0.999797	1.00429	0.735656	0.999245	0.998757	0.752996	0.999803	1.19149	0.92107	0.999974
57047	3	146391420	PLSCR2	-0.262785	0.119622	0.999797	-0.262768	0.645988	0.999245	-0.254705	0.276221	0.999803	-0.116403	0.459562	0.999974
29100	16	67227112	TMEM208	3.97135	0.119984	0.999797	3.97133	0.825374	0.999245	3.96858	0.527623	0.999803	3.96578	0.764858	0.999974
92293	12	128267402	TMEM132C	-0.303416	0.12	0.999797	-0.303631	0.723809	0.999245	-0.299994	0.982688	0.999803	-0.287424	0.975397	0.999974
493900	11	8964674	TMEM9B-AS1	0.796302	0.120028	0.999797	0.796479	0.00151966	0.151224	0.790143	0.410819	0.999803	1.12673	0.279468	0.999974
84101	12	95516559	USP44	-0.315254	0.120161	0.999797	-0.315244	0.132386	0.913184	-0.315821	0.421368	0.999803	-0.174143	0.52828	0.999974
9545	19	11322045	RAB3D	2.99921	0.120229	0.999797	2.99925	0.240912	0.972079	3.00254	0.729958	0.999803	3.23385	0.883158	0.999974
388730	1	205083129	TMEM81	0.881967	0.12025	0.999797	0.88193	0.617177	0.999245	0.884559	0.153074	0.999803	0.950126	0.415605	0.999974
4832	16	1770880	NME3	4.04977	0.120599	0.999797	4.04974	0.725525	0.999245	4.04755	0.485433	0.999803	4.04165	0.572028	0.999974
284565	NA	NA	NBPF15	0.930627	0.120655	0.999797	0.930737	0.0078393	0.338234	0.934118	0.639878	0.999803	1.20532	0.703297	0.999974
487	16	28878404	ATP2A1	0.211839	0.120673	0.999797	0.211895	0.840853	0.999245	0.213888	0.625609	0.999803	0.383955	0.762613	0.999974
283870	16	2209949	BRICD5	1.64442	0.120682	0.999797	1.64439	0.16615	0.953823	1.64464	0.299889	0.999803	1.72807	0.350988	0.999974
163351	1	89364057	GBP6	-0.235075	0.120933	0.999797	-0.235051	0.511141	0.999245	-0.240128	0.35459	0.999803	-0.112999	0.229611	0.999974
89890	13	41127568	KBTBD6	1.93519	0.12097	0.999797	1.93512	0.360079	0.999245	1.92944	0.272647	0.999803	1.94506	0.707739	0.999974
8916	4	88524755	HERC3	4.04161	0.121192	0.999797	4.04163	0.54631	0.999245	4.04066	0.453863	0.999803	4.29888	0.602897	0.999974
644656	NA	NA	LOC644656	0.714997	0.121282	0.999797	0.714969	0.108108	0.868798	0.713155	0.726323	0.999803	0.79675	0.919845	0.999974
828	19	5914939	CAPS	2.71394	0.12134	0.999797	2.71392	0.00250168	0.198319	2.71711	0.405424	0.999803	2.80242	0.372215	0.999974
23038	1	27234515	WDTC1	6.21416	0.121349	0.999797	6.21416	0.658737	0.999245	6.21589	0.937767	0.999803	6.31974	0.989543	0.999974
10260	15	65658045	DENND4A	3.41379	0.121361	0.999797	3.41379	0.144746	0.92601	3.40936	0.178561	0.999803	3.56956	0.255975	0.999974
3127	6	32517342	HLA-DRB5	4.98755	0.121383	0.999797	4.98755	0.894867	0.999245	4.98604	0.121772	0.999803	5.05128	0.125998	0.999974
8349	1	149884459	HIST2H2BE	4.76168	0.121478	0.999797	4.76168	0.0817138	0.811263	4.76291	0.52541	0.999803	4.80655	0.845579	0.999974
714	1	22643629	C1QC	0.603783	0.121558	0.999797	0.603768	0.188182	0.957656	0.596075	0.795873	0.999803	0.68913	0.77374	0.999974
84883	10	70098222	AIFM2	0.850259	0.121574	0.999797	0.850295	0.263052	0.98341	0.847706	0.450256	0.999803	1.01826	0.491006	0.999974
23564	6	31727037	DDAH2	4.75391	0.121696	0.999797	4.7539	0.633075	0.999245	4.75473	0.107621	0.999803	4.77283	0.347353	0.999974
51271	9	34179004	UBAP1	1.13273	0.121759	0.999797	1.13284	0.0597224	0.739196	1.13439	0.0538239	0.999803	1.41244	0.257825	0.999974
6518	1	9035106	SLC2A5	1.611	0.121805	0.999797	1.61097	0.514873	0.999245	1.61391	0.0855863	0.999803	1.69338	0.174877	0.999974
9651	1	2425979	PLCH2	1.71836	0.121882	0.999797	1.71845	5.72e-05	0.0170809	1.71792	0.378587	0.999803	1.98897	0.929567	0.999974
7172	6	18128310	TPMT	3.54328	0.121914	0.999797	3.54328	0.931435	0.999245	3.54273	0.665591	0.999803	3.62044	0.830646	0.999974
9628	14	71932438	RGS6	2.79301	0.121984	0.999797	2.79293	0.0472032	0.693304	2.78927	0.680024	0.999803	2.7003	0.858676	0.999974
55225	1	64745094	RAVER2	1.1078	0.122015	0.999797	1.10779	0.0828088	0.811263	1.10845	8.56847e-07	0.000779092	1.21854	0.00122902	0.830362
53841	11	616564	CDHR5	-0.645721	0.12278	0.999797	-0.645639	0.144215	0.92601	-0.640987	0.28201	0.999803	-0.46229	0.296651	0.999974
266722	13	96090838	HS6ST3	-0.240211	0.12292	0.999797	-0.240395	0.780993	0.999245	-0.240526	0.942144	0.999803	-0.211148	0.894514	0.999974
100507424	NA	NA	LOC100507424	1.73868	0.123121	0.999797	1.73884	1.92e-05	0.007028	1.73842	0.304078	0.999803	2.1522	0.847207	0.999974
51102	1	29192872	MECR	1.57344	0.123175	0.999797	1.57345	0.595376	0.999245	1.57151	0.89482	0.999803	1.71035	0.926013	0.999974
313	7	36512847	AOAH	7.3898	0.123252	0.999797	7.3898	0.802879	0.999245	7.39314	0.917497	0.999803	7.51014	0.943562	0.999974
148198	19	22391018	ZNF98	-0.290921	0.123387	0.999797	-0.291052	0.471973	0.999245	-0.296078	0.392167	0.999803	-0.236622	0.579864	0.999974
90525	15	45170207	SHF	-0.10408	0.123409	0.999797	-0.104099	0.727567	0.999245	-0.100678	0.762718	0.999803	0.00625292	0.693825	0.999974
29941	9	128702522	PKN3	-0.0314889	0.123413	0.999797	-0.0314281	0.290137	0.994395	-0.0220303	0.197	0.999803	0.138482	0.198727	0.999974
284422	19	3474406	SMIM24	4.26393	0.123692	0.999797	4.26389	0.226729	0.965527	4.26693	0.0684772	0.999803	4.09225	0.913944	0.999974
29092	1	22025187	LINC00339	2.95758	0.124019	0.999797	2.95758	0.566669	0.999245	2.95447	0.884888	0.999803	3.05195	0.943764	0.999974
164045	1	91260765	HFM1	3.34748	0.124118	0.999797	3.34745	0.671705	0.999245	3.3447	0.427292	0.999803	3.33095	0.598759	0.999974
3098	10	69269983	HK1	6.47295	0.124134	0.999797	6.47295	0.415491	0.999245	6.47606	0.184727	0.999803	6.46813	0.882542	0.999974
2034	2	46293666	EPAS1	0.432267	0.124208	0.999797	0.432268	0.779176	0.999245	0.442299	0.0417743	0.999803	0.564815	0.142485	0.999974
513	19	1241749	ATP5D	5.66728	0.124324	0.999797	5.66727	0.62268	0.999245	5.66576	0.214625	0.999803	5.62639	0.500175	0.999974
55790	8	19404160	CSGALNACT1	4.16439	0.124472	0.999797	4.1644	0.188532	0.957656	4.16651	0.723793	0.999803	4.30493	0.850658	0.999974
10721	3	121431430	POLQ	-0.138666	0.124674	0.999797	-0.138769	0.156644	0.940521	-0.141547	0.787604	0.999803	-0.0593603	0.955011	0.999974
84264	16	726935	HAGHL	1.92119	0.124798	0.999797	1.92113	0.00438552	0.264305	1.9201	0.566607	0.999803	1.96639	0.638103	0.999974
10133	10	13100158	OPTN	7.46566	0.124948	0.999797	7.46566	0.825137	0.999245	7.46849	0.973444	0.999803	7.36721	0.396908	0.999974
7399	1	215622893	USH2A	0.148733	0.12501	0.999797	0.148549	0.868663	0.999245	0.147314	0.92001	0.999803	0.164596	0.847414	0.999974
55252	2	25733752	ASXL2	2.56404	0.125423	0.999797	2.56408	0.0183959	0.496109	2.56454	0.158181	0.999803	2.83073	0.307196	0.999974
2	12	9067663	A2M	0.456275	0.125487	0.999797	0.456411	4.46e-07	0.000357438	0.456409	0.674833	0.999803	0.732053	0.48318	0.999974
285456	4	108538189	RPL34-AS1	0.316788	0.12581	0.999797	0.316836	0.647697	0.999245	0.319255	0.968438	0.999803	0.496523	0.950706	0.999974
5209	10	6144917	PFKFB3	5.47062	0.126015	0.999797	5.47063	0.781679	0.999245	5.47451	0.523002	0.999803	5.66661	0.915646	0.999974
80262	16	67109957	C16orf70	2.79848	0.126064	0.999797	2.79853	0.964103	0.999245	2.79884	0.153549	0.999803	3.04138	0.525523	0.999974
113277	NA	NA	TMEM106A	2.22896	0.126097	0.999797	2.22899	0.0829117	0.811263	2.22701	0.691859	0.999803	2.44431	0.910309	0.999974
5366	18	59899947	PMAIP1	2.02275	0.126241	0.999797	2.02275	0.00329324	0.226072	2.01745	0.904514	0.999803	2.08916	0.690878	0.999974
60370	10	97677423	AVPI1	-0.463218	0.126243	0.999797	-0.46327	0.424392	0.999245	-0.463889	0.87044	0.999803	-0.362208	0.996526	0.999974
147184	17	40828056	TMEM99	0.681167	0.126255	0.999797	0.681116	0.937625	0.999245	0.678459	0.537416	0.999803	0.754565	0.501503	0.999974
126669	1	154469771	SHE	-0.673743	0.126289	0.999797	-0.673792	0.0212105	0.524521	-0.672754	0.515765	0.999803	-0.571396	0.521636	0.999974
8556	1	100351733	CDC14A	3.42	0.126324	0.999797	3.42001	0.228763	0.965527	3.41938	0.2363	0.999803	3.64357	0.440465	0.999974
26115	17	63009555	TANC2	2.89104	0.126626	0.999797	2.89104	0.634092	0.999245	2.89338	0.264713	0.999803	3.02498	0.528367	0.999974
57096	14	21287938	RPGRIP1	2.47512	0.126935	0.999797	2.47513	0.359969	0.999245	2.48339	0.250112	0.999803	2.60571	0.370129	0.999974
55703	12	106357657	POLR3B	0.241627	0.127005	0.999797	0.241663	0.00491319	0.277844	0.2462	0.130886	0.999803	0.408302	0.258872	0.999974
5420	7	131500261	PODXL	0.00262296	0.127025	0.999797	0.00266873	0.813107	0.999245	-0.00077412	0.221431	0.999803	0.176665	0.253445	0.999974
4074	12	8942178	M6PR	4.46892	0.127231	0.999797	4.46894	0.701301	0.999245	4.46889	0.430073	0.999803	4.6998	0.740279	0.999974
23481	22	30576624	PES1	3.46272	0.127271	0.999797	3.46271	0.60277	0.999245	3.46353	0.541466	0.999803	3.55167	0.582897	0.999974
1942	1	155127459	EFNA1	-0.138397	0.12738	0.999797	-0.138417	0.415729	0.999245	-0.14207	0.406238	0.999803	-0.0291073	0.475575	0.999974
4685	21	20998314	NCAM2	-0.150144	0.127635	0.999797	-0.150402	0.273418	0.989117	-0.151237	0.15496	0.999803	-0.155257	0.283865	0.999974
1012	16	82626802	CDH13	1.81931	0.12811	0.999797	1.81923	0.691759	0.999245	1.81466	0.209848	0.999803	1.80113	0.610998	0.999974
440952	NA	NA	EIF1B-AS1	0.159305	0.128222	0.999797	0.159293	0.0192609	0.507705	0.161047	0.0894953	0.999803	0.297218	0.200912	0.999974
10781	19	9412595	ZNF266	4.88625	0.128274	0.999797	4.88625	0.571766	0.999245	4.88518	0.544419	0.999803	5.03591	0.802301	0.999974
83595	8	10730195	SOX7	0.0474986	0.128625	0.999797	0.0474411	0.486948	0.999245	0.0551628	0.554667	0.999803	0.147396	0.581178	0.999974
84343	3	149129583	HPS3	1.48306	0.12863	0.999797	1.48314	0.831032	0.999245	1.48352	0.614901	0.999803	1.71273	0.731303	0.999974
83999	22	29073077	KREMEN1	5.16964	0.128726	0.999797	5.16965	0.425498	0.999245	5.16868	0.262396	0.999803	5.35781	0.70878	0.999974
54758	16	87707811	KLHDC4	3.4143	0.129089	0.999797	3.41432	0.00448405	0.267729	3.41493	0.764053	0.999803	3.62198	0.920671	0.999974
100505875	4	78971747	LINC01088	0.155621	0.129127	0.999797	0.1555	0.288908	0.994395	0.151916	0.0792651	0.999803	0.187209	0.393195	0.999974
5649	7	103471783	RELN	-0.062209	0.129361	0.999797	-0.0624201	0.0481337	0.697451	-0.0592927	0.145814	0.999803	-0.0613707	0.191154	0.999974
23395	3	45388505	LARS2	1.40788	0.129479	0.999797	1.4079	0.156158	0.940245	1.40765	0.328669	0.999803	1.579	0.549889	0.999974
3755	20	51003655	KCNG1	0.318431	0.129574	0.999797	0.318518	0.0107546	0.400165	0.320246	0.00752889	0.700351	0.527279	0.0649821	0.999974
51312	8	23528804	SLC25A37	11.3296	0.129627	0.999797	11.3296	0.660525	0.999245	11.3295	0.70569	0.999803	11.1968	0.747499	0.999974
10940	8	98117296	POP1	0.697232	0.129755	0.999797	0.697228	0.419938	0.999245	0.695539	0.161932	0.999803	0.819215	0.230323	0.999974
388574	17	83226896	RPL23AP87	2.05498	0.129821	0.999797	2.05502	0.0219088	0.534045	2.0586	0.0619467	0.999803	2.23015	0.261948	0.999974
221749	6	3722613	PXDC1	0.0836437	0.129972	0.999797	0.0836023	0.974326	0.999245	0.0812718	0.953857	0.999803	0.158528	0.931908	0.999974
285696	NA	NA	LOC285696	2.76301	0.130142	0.999797	2.76303	0.236252	0.970175	2.7688	0.497939	0.999803	2.93579	0.534327	0.999974
57501	3	128975778	KIAA1257	2.61755	0.130321	0.999797	2.61756	0.466036	0.999245	2.62364	0.824733	0.999803	2.76379	0.914088	0.999974
2859	2	240605430	GPR35	1.92249	0.130338	0.999797	1.92249	0.793518	0.999245	1.92318	0.74618	0.999803	2.05467	0.633325	0.999974
100874128	13	84562363	LINC00333	-0.356234	0.130526	0.999797	-0.35634	0.880796	0.999245	-0.357732	0.598223	0.999803	-0.289279	0.855262	0.999974
83478	4	85475113	ARHGAP24	3.20016	0.130934	0.999797	3.20016	0.147618	0.929452	3.19863	0.38561	0.999803	3.35653	0.718936	0.999974
3797	2	25926601	KIF3C	2.40092	0.131274	0.999797	2.40093	0.291777	0.994833	2.40272	0.563275	0.999803	2.49814	0.776315	0.999974
440482	18	14179096	ANKRD20A5P	-0.521444	0.131361	0.999797	-0.521364	0.78784	0.999245	-0.522721	0.333436	0.999803	-0.345002	0.328167	0.999974
158427	9	97604068	TSTD2	0.398979	0.131392	0.999797	0.399116	0.0660547	0.766405	0.397703	0.262205	0.999803	0.641768	0.354649	0.999974
221400	6	46687874	TDRD6	0.296302	0.131459	0.999797	0.2963	0.690364	0.999245	0.296896	0.769945	0.999803	0.407694	0.835893	0.999974
1896	X	69616066	EDA	0.922526	0.131589	0.999797	0.922462	0.154003	0.938057	0.925611	0.0115547	0.870349	1.00934	0.165321	0.999974
100505746	21	44921050	ITGB2-AS1	5.72004	0.13159	0.999797	5.72004	0.613853	0.999245	5.72472	0.189547	0.999803	5.81329	0.267521	0.999974
6241	2	10122327	RRM2	1.49022	0.131804	0.999797	1.49017	0.503879	0.999245	1.48754	0.00660581	0.66302	1.53558	0.139488	0.999974
85441	20	63558085	HELZ2	5.46676	0.132293	0.999797	5.46677	0.382071	0.999245	5.47319	0.724385	0.999803	5.6288	0.757669	0.999974
83473	18	46946056	KATNAL2	0.505504	0.132357	0.999797	0.50555	0.561736	0.999245	0.509823	0.525452	0.999803	0.694543	0.569345	0.999974
79442	3	46515422	LRRC2	-0.381135	0.132391	0.999797	-0.381302	0.590117	0.999245	-0.380269	0.406023	0.999803	-0.342914	0.365614	0.999974
9921	12	120533479	RNF10	8.79245	0.132647	0.999797	8.79245	0.721092	0.999245	8.79144	0.886583	0.999803	8.75339	0.497851	0.999974
146456	16	69343247	TMED6	0.275074	0.132684	0.999797	0.275062	0.00116055	0.133018	0.273058	0.0568836	0.999803	0.399549	0.182216	0.999974
79741	10	32583033	CCDC7	0.761915	0.132764	0.999797	0.76188	0.540044	0.999245	0.761748	0.808502	0.999803	0.883257	0.885621	0.999974
7429	2	218419091	VIL1	-0.0267902	0.132766	0.999797	-0.0268582	0.00346964	0.23442	-0.0311104	0.299252	0.999803	0.0350934	0.308352	0.999974
1396	NA	NA	CRIP1	6.66145	0.132981	0.999797	6.66145	0.651279	0.999245	6.65668	0.269933	0.999803	6.57698	0.436999	0.999974
23764	22	38201881	MAFF	1.86875	0.133019	0.999797	1.86873	0.474305	0.999245	1.87009	0.169008	0.999803	1.94188	0.452817	0.999974
6375	1	168576472	XCL1	0.6981	0.133029	0.999797	0.698059	0.898341	0.999245	0.693238	0.310491	0.999803	0.773272	0.387407	0.999974
84451	NA	NA	MAP3K21	-0.351023	0.133102	0.999797	-0.351042	0.946059	0.999245	-0.351361	0.0872335	0.999803	-0.228519	0.213986	0.999974
3486	7	45912349	IGFBP3	0.506424	0.133135	0.999797	0.506418	0.562835	0.999245	0.498372	0.964376	0.999803	0.605993	0.984005	0.999974
23248	1	150363090	RPRD2	3.43794	0.133254	0.999797	3.43795	0.226559	0.965527	3.43868	0.931633	0.999803	3.64152	0.994702	0.999974
10499	8	70109761	NCOA2	3.70638	0.13326	0.999797	3.70641	0.0256261	0.577127	3.70572	0.0759802	0.999803	3.99625	0.187044	0.999974
83854	19	10093348	ANGPTL6	0.0290346	0.1334	0.999797	0.0290317	0.144448	0.92601	0.0237623	0.978307	0.999803	0.154381	0.918226	0.999974
91695	22	42555222	RRP7BP	1.2024	0.133529	0.999797	1.20244	0.202653	0.961443	1.20272	0.87435	0.999803	1.36894	0.819891	0.999974
25945	NA	NA	NECTIN3	-0.598376	0.133589	0.999797	-0.598438	0.804764	0.999245	-0.604487	0.747409	0.999803	-0.50002	0.919984	0.999974
339123	16	682952	JMJD8	2.26806	0.133654	0.999797	2.26807	0.506382	0.999245	2.26804	0.712395	0.999803	2.38811	0.652935	0.999974
622	3	197509782	BDH1	2.32388	0.133787	0.999797	2.32391	0.589653	0.999245	2.3246	0.571071	0.999803	2.52046	0.997006	0.999974
735301	16	1964958	SNHG9	2.89935	0.133893	0.999797	2.89929	0.526473	0.999245	2.8959	0.785413	0.999803	2.83566	0.60712	0.999974
79065	2	219220746	ATG9A	4.0723	0.133992	0.999797	4.07231	0.376848	0.999245	4.07553	0.261832	0.999803	4.24428	0.68658	0.999974
219681	10	22928023	ARMC3	0.0454466	0.134155	0.999797	0.0453386	0.218378	0.965527	0.039035	0.938038	0.999803	0.0884792	0.78654	0.999974
100289388	11	78139770	KCTD21-AS1	-0.64271	0.134239	0.999797	-0.642702	0.429723	0.999245	-0.644552	0.0357229	0.999803	-0.512199	0.0899835	0.999974
65250	5	37106227	C5orf42	1.19966	0.134378	0.999797	1.19967	0.71531	0.999245	1.1928	0.587034	0.999803	1.35583	0.649798	0.999974
54549	17	73334383	SDK2	0.918439	0.134831	0.999797	0.918482	0.337566	0.999245	0.920733	0.013302	0.913141	1.10733	0.0592522	0.999974
727936	3	72888072	GXYLT2	0.579852	0.135015	0.999797	0.579713	0.296014	0.998405	0.58107	0.210982	0.999803	0.570055	0.607605	0.999974
2681	9	121444990	GGTA1P	3.40592	0.135156	0.999797	3.40589	0.3488	0.999245	3.40383	0.569797	0.999803	3.39438	0.376782	0.999974
79581	8	144358556	SLC52A2	2.02845	0.135365	0.999797	2.02846	0.0825043	0.811263	2.02696	0.199434	0.999803	2.15904	0.286214	0.999974
9037	5	9035025	SEMA5A	-0.0367729	0.135454	0.999797	-0.0369222	0.803271	0.999245	-0.0349751	0.0570917	0.999803	0.0113275	0.120708	0.999974
100133161	11	127114	LINC01001	3.58489	0.13573	0.999797	3.58494	0.765474	0.999245	3.59011	0.104017	0.999803	3.92732	0.509836	0.999974
8775	19	47487636	NAPA	3.18324	0.135743	0.999797	3.18325	0.277082	0.99161	3.18693	0.539184	0.999803	3.30275	0.610174	0.999974
1564	22	42140202	CYP2D7	1.47214	0.135789	0.999797	1.47215	0.337973	0.999245	1.48261	0.779249	0.999803	1.61995	0.908132	0.999974
64750	17	64546262	SMURF2	3.30273	0.135996	0.999797	3.30274	0.35909	0.999245	3.30157	0.456646	0.999803	3.47543	0.644035	0.999974
160	19	49766967	AP2A1	5.95881	0.136008	0.999797	5.95881	0.446896	0.999245	5.96185	0.493396	0.999803	6.02816	0.471026	0.999974
10223	1	167052835	GPA33	0.645161	0.136067	0.999797	0.64519	0.0259237	0.580057	0.640143	0.439869	0.999803	0.805202	0.442722	0.999974
729597	NA	NA	SPDYE6	-0.504949	0.136303	0.999797	-0.50488	0.00205686	0.179618	-0.495808	0.70911	0.999803	-0.322997	0.820759	0.999974
778	X	49205062	CACNA1F	-0.118899	0.136375	0.999797	-0.118848	0.00603102	0.30538	-0.11533	0.859046	0.999803	0.0502268	0.94499	0.999974
6932	5	134114710	TCF7	5.9239	0.13649	0.999797	5.92391	0.0417958	0.664026	5.92455	0.934054	0.999803	6.1685	0.782489	0.999974
348013	13	113759242	TMEM255B	-0.215063	0.136559	0.999797	-0.215092	0.890049	0.999245	-0.21246	0.579858	0.999803	-0.110185	0.652265	0.999974
23117	16	21402236	NPIPB3	0.338453	0.136604	0.999797	0.338544	0.680295	0.999245	0.342037	0.106749	0.999803	0.546148	0.157073	0.999974
118881	10	75233968	COMTD1	2.55096	0.137225	0.999797	2.5509	0.208481	0.961759	2.55063	0.116106	0.999803	2.54424	0.335504	0.999974
5798	2	219289622	PTPRN	0.040316	0.137256	0.999797	0.0401263	0.310022	0.999245	0.0345755	0.0789178	0.999803	0.0367146	0.309081	0.999974
4973	12	10158302	OLR1	2.39664	0.137268	0.999797	2.39662	0.00282699	0.212223	2.39475	2.99773e-06	0.00202536	2.44899	0.00157598	0.999974
5493	16	4882506	PPL	1.95656	0.137286	0.999797	1.95663	0.103495	0.859766	1.95809	0.164408	0.999803	2.20084	0.620815	0.999974
27077	17	19337553	B9D1	-0.275615	0.137373	0.999797	-0.275635	0.979574	0.999245	-0.270383	0.435147	0.999803	-0.149147	0.51391	0.999974
23753	22	21642260	SDF2L1	3.31747	0.13754	0.999797	3.31744	0.481878	0.999245	3.31608	0.127334	0.999803	3.32676	0.354466	0.999974
127550	1	33306765	A3GALT2	0.502283	0.137596	0.999797	0.502349	0.187508	0.957656	0.519295	0.780034	0.999803	0.678211	0.890732	0.999974
92922	16	57512177	CCDC102A	0.839602	0.137663	0.999797	0.839659	0.186131	0.95758	0.837603	0.831479	0.999803	1.00647	0.682094	0.999974
114876	18	24165064	OSBPL1A	2.50804	0.137721	0.999797	2.50803	0.687376	0.999245	2.50594	0.761055	0.999803	2.60251	0.824066	0.999974
100996455	NA	NA	LOC100996455	0.816491	0.138113	0.999797	0.816486	0.308946	0.999245	0.813595	0.788287	0.999803	0.913119	0.94392	0.999974
1379	1	207645173	CR1L	2.74742	0.138164	0.999797	2.74734	0.773353	0.999245	2.74683	0.777555	0.999803	2.634	0.511192	0.999974
152217	3	196942622	NCBP2-AS2	2.66269	0.13871	0.999797	2.66267	0.616683	0.999245	2.66035	0.621672	0.999803	2.72699	0.866814	0.999974
55450	1	20482390	CAMK2N1	0.12933	0.138752	0.999797	0.129324	0.419811	0.999245	0.129812	0.661443	0.999803	0.250908	0.771353	0.999974
64478	8	2935352	CSMD1	1.82733	0.138819	0.999797	1.8272	0.398144	0.999245	1.82943	0.264702	0.999803	1.75488	0.233957	0.999974
11127	5	132692627	KIF3A	0.522569	0.138923	0.999797	0.522639	0.0721917	0.783903	0.521007	0.883006	0.999803	0.72239	0.999523	0.999974
6311	12	111452213	ATXN2	3.16279	0.139035	0.999797	3.16281	0.295209	0.998051	3.16357	0.714897	0.999803	3.40654	0.880663	0.999974
875	21	43053190	CBS	2.15429	0.139087	0.999797	2.15432	0.245503	0.972137	2.14752	0.803519	0.999803	2.29052	0.659142	0.999974
143684	11	95768941	FAM76B	3.20257	0.139288	0.999797	3.20258	0.0683753	0.775344	3.1985	0.705019	0.999803	3.32163	0.611912	0.999974
100505702	4	78645902	LINC01094	3.08955	0.1394	0.999797	3.08954	0.558348	0.999245	3.0871	0.974896	0.999803	3.1339	0.909279	0.999974
2161	5	177402139	F12	1.53959	0.139512	0.999797	1.53955	0.335107	0.999245	1.53922	0.419023	0.999803	1.58582	0.909018	0.999974
4147	8	97868839	MATN2	0.102506	0.139856	0.999797	0.10246	0.631708	0.999245	0.0928865	0.348225	0.999803	0.194081	0.512012	0.999974
116159	21	26466208	CYYR1	-0.269558	0.139915	0.999797	-0.269575	0.026025	0.580057	-0.267437	0.771819	0.999803	-0.151314	0.863376	0.999974
26280	X	104566314	IL1RAPL2	0.903769	0.139936	0.999797	0.903583	0.993884	0.999245	0.898221	0.717022	0.999803	0.858949	0.51974	0.999974
130617	2	219195236	ZFAND2B	5.46417	0.140753	0.999797	5.46416	0.86825	0.999245	5.46454	0.415472	0.999803	5.47462	0.691984	0.999974
80000	18	21242241	GREB1L	0.218522	0.140805	0.999797	0.218415	0.832455	0.999245	0.215254	0.330535	0.999803	0.27915	0.735263	0.999974
90853	1	31790421	SPOCD1	0.902899	0.140901	0.999797	0.902834	0.0663255	0.766405	0.895817	0.238827	0.999803	0.928735	0.573425	0.999974
151507	2	233865436	MSL3P1	-0.264882	0.141418	0.999797	-0.2649	0.104866	0.861848	-0.269905	0.860884	0.999803	-0.155091	0.946685	0.999974
23177	2	65056365	CEP68	2.92463	0.141432	0.999797	2.92466	0.101161	0.856404	2.92354	0.974591	0.999803	3.11655	0.994054	0.999974
4939	12	112978394	OAS2	5.35184	0.141708	0.999797	5.35184	0.992153	0.999245	5.35545	0.0337858	0.999803	5.48544	0.298033	0.999974
7357	9	111896765	UGCG	1.54923	0.141972	0.999797	1.54932	0.206333	0.961443	1.54591	0.020385	0.999803	1.81952	0.17516	0.999974
7136	11	1838988	TNNI2	4.08188	0.142124	0.999797	4.08185	0.77268	0.999245	4.08241	0.334504	0.999803	4.04709	0.682376	0.999974
9834	NA	NA	FAM30A	2.83438	0.142132	0.999797	2.83439	0.0957716	0.848147	2.83241	0.707846	0.999803	2.99229	0.698601	0.999974
2879	19	1103936	GPX4	7.61706	0.142145	0.999797	7.61706	0.273824	0.989117	7.61707	0.312532	0.999803	7.50573	0.702174	0.999974
58494	21	25639271	JAM2	-0.523176	0.14227	0.999797	-0.523199	0.902951	0.999245	-0.514891	0.292752	0.999803	-0.386491	0.469536	0.999974
1368	12	68851174	CPM	2.41843	0.142295	0.999797	2.41841	0.940074	0.999245	2.41717	0.55487	0.999803	2.49331	0.844276	0.999974
91	12	51951666	ACVR1B	2.85987	0.142305	0.999797	2.85991	0.821775	0.999245	2.86186	0.440371	0.999803	3.07026	0.698688	0.999974
100272147	NA	NA	CMC4	1.69205	0.142372	0.999797	1.69202	0.767949	0.999245	1.68962	0.50928	0.999803	1.74234	0.636089	0.999974
221927	7	2537876	BRAT1	4.63822	0.142603	0.999797	4.63822	0.244494	0.972079	4.64024	0.180698	0.999803	4.74564	0.428505	0.999974
9886	10	60869437	RHOBTB1	1.30409	0.142648	0.999797	1.30403	0.552648	0.999245	1.29812	0.54817	0.999803	1.32094	0.846956	0.999974
57710	1	180913153	KIAA1614	0.765085	0.142964	0.999797	0.765126	0.0583779	0.734023	0.765944	0.363393	0.999803	0.934823	0.516267	0.999974
146433	16	70579894	IL34	-0.193344	0.143074	0.999797	-0.193381	0.570625	0.999245	-0.180362	0.45063	0.999803	-0.0707381	0.545496	0.999974
7060	5	79991310	THBS4	1.17438	0.14342	0.999797	1.17443	0.727456	0.999245	1.18286	0.507484	0.999803	1.38886	0.777672	0.999974
9263	7	43582757	STK17A	2.59269	0.143723	0.999797	2.59272	0.714279	0.999245	2.59296	0.303075	0.999803	2.74379	0.519716	0.999974
23770	19	18531750	FKBP8	11.8885	0.143731	0.999797	11.8885	0.0558742	0.72395	11.8892	0.0509604	0.999803	11.6929	0.720249	0.999974
56971	19	44666957	CEACAM19	-0.0243442	0.144314	0.999797	-0.0242798	0.0875704	0.823141	-0.0208454	0.0919319	0.999803	0.151146	0.105022	0.999974
9848	4	169986596	MFAP3L	2.59283	0.144534	0.999797	2.59277	0.661863	0.999245	2.58758	0.842836	0.999803	2.54648	0.800967	0.999974
402055	22	26483876	SRRD	4.3522	0.144716	0.999797	4.35217	0.224827	0.965527	4.35104	0.420371	0.999803	4.2252	0.811884	0.999974
654342	NA	NA	LOC654342	-0.0127487	0.145161	0.999797	-0.0128359	0.780113	0.999245	-0.0102684	0.961167	0.999803	0.0674891	0.945896	0.999974
348738	2	10141381	C2orf48	-0.369617	0.145432	0.999797	-0.369547	0.135181	0.918059	-0.364386	0.312241	0.999803	-0.180067	0.396958	0.999974
158160	10	38356376	HSD17B7P2	0.939581	0.145979	0.999797	0.93964	0.840821	0.999245	0.937007	0.345636	0.999803	1.14452	0.436236	0.999974
152503	4	151120278	SH3D19	0.371891	0.146277	0.999797	0.371836	0.608321	0.999245	0.370531	0.59934	0.999803	0.439994	0.712544	0.999974
9751	20	1266315	SNPH	1.54312	0.146325	0.999797	1.54317	0.00246158	0.198319	1.54394	0.174442	0.999803	1.74038	0.531895	0.999974
55258	2	88170315	THNSL2	-0.0459573	0.14661	0.999797	-0.0459507	0.489773	0.999245	-0.0535091	0.156827	0.999803	0.0761323	0.356812	0.999974
1145	17	4899000	CHRNE	0.169656	0.146681	0.999797	0.169663	0.865675	0.999245	0.181672	0.462347	0.999803	0.296111	0.613172	0.999974
79966	4	82629538	SCD5	0.149937	0.146688	0.999797	0.149866	0.255916	0.977272	0.146354	0.606268	0.999803	0.217872	0.431805	0.999974
91978	19	507298	TPGS1	2.60886	0.146695	0.999797	2.60881	0.214149	0.965527	2.60799	0.621955	0.999803	2.62973	0.658785	0.999974
100037417	22	23966900	DDTL	-0.462365	0.146834	0.999797	-0.462257	0.153545	0.938057	-0.465114	0.284956	0.999803	-0.266681	0.416756	0.999974
730152	6	52739589	GSTA7P	0.544615	0.147253	0.999797	0.544218	0.000661439	0.0943433	0.534721	1.65483e-36	2.1243e-32	0.329121	1.46426e-14	9.39834e-11
5886	19	12945854	RAD23A	6.21511	0.147518	0.999797	6.21511	0.84131	0.999245	6.21428	0.331077	0.999803	6.15469	0.936348	0.999974
163732	1	40861056	CITED4	2.37912	0.147624	0.999797	2.37908	0.682686	0.999245	2.37935	0.49955	0.999803	2.39808	0.661833	0.999974
65125	12	752592	WNK1	6.74356	0.147758	0.999797	6.74355	0.80872	0.999245	6.74335	0.91818	0.999803	6.76235	0.568943	0.999974
3042	16	164481	HBM	8.58847	0.147762	0.999797	8.58847	0.0217883	0.532845	8.58597	0.10679	0.999803	8.30124	0.910738	0.999974
10607	16	1972036	TBL3	3.2426	0.147811	0.999797	3.24258	0.189126	0.957656	3.24392	0.53581	0.999803	3.31605	0.654178	0.999974
79169	1	228100725	C1orf35	2.62538	0.14794	0.999797	2.62538	0.820847	0.999245	2.62695	0.488112	0.999803	2.72765	0.636798	0.999974
2139	20	46894623	EYA2	-0.21061	0.14801	0.999797	-0.210775	0.967873	0.999245	-0.209119	0.965576	0.999803	-0.168984	0.99755	0.999974
79671	11	119166567	NLRX1	3.93198	0.148143	0.999797	3.93199	0.691924	0.999245	3.93333	0.646725	0.999803	4.06495	0.605273	0.999974
10917	5	180988844	BTNL3	2.84467	0.14817	0.999797	2.84465	0.000904377	0.116095	2.83423	0.00487918	0.565098	2.90831	0.0715628	0.999974
5576	3	48744596	PRKAR2A	2.48043	0.148285	0.999797	2.48046	0.341735	0.999245	2.47856	0.143697	0.999803	2.68695	0.384529	0.999974
100506714	22	45133019	NUP50-AS1	3.92596	0.148406	0.999797	3.92597	0.173229	0.957043	3.9293	0.458235	0.999803	4.11315	0.555506	0.999974
55777	2	148021010	MBD5	4.03778	0.148644	0.999797	4.03777	0.196048	0.961362	4.0375	0.656754	0.999803	4.1262	0.564768	0.999974
25929	5	154887415	GEMIN5	1.46952	0.148933	0.999797	1.46955	0.59049	0.999245	1.47209	0.325331	0.999803	1.63596	0.494644	0.999974
29128	NA	NA	UHRF1	2.79971	0.149001	0.999797	2.79975	0.371737	0.999245	2.79982	0.371607	0.999803	3.04505	0.901595	0.999974
116225	9	137582078	ZMYND19	2.46881	0.149281	0.999797	2.46882	0.680885	0.999245	2.47149	0.641449	0.999803	2.60365	0.676316	0.999974
127687	1	37808977	C1orf122	3.57561	0.14946	0.999797	3.57557	0.617691	0.999245	3.57303	0.516075	0.999803	3.51325	0.684252	0.999974
9235	16	3065296	IL32	7.00895	0.149486	0.999797	7.00895	0.108036	0.868798	7.00795	0.175459	0.999803	7.07337	0.460729	0.999974
401115	4	2041961	C4orf48	3.80292	0.149516	0.999797	3.80288	0.318467	0.999245	3.79824	0.0802002	0.999803	3.6993	0.309339	0.999974
115352	1	157674320	FCRL3	3.85802	0.149593	0.999797	3.85802	0.294687	0.9976	3.85514	0.0149272	0.928301	3.99834	0.111692	0.999974
23112	22	40044816	TNRC6B	5.09342	0.149648	0.999797	5.09343	0.0379036	0.647067	5.09501	0.178058	0.999803	5.36871	0.456155	0.999974
114883	1	51577178	OSBPL9	4.44455	0.14968	0.999797	4.44456	0.914596	0.999245	4.44497	0.948836	0.999803	4.59917	0.999842	0.999974
5996	1	192575726	RGS1	0.0492801	0.150029	0.999797	0.0493051	0.760384	0.999245	0.0439918	0.0368731	0.999803	0.186549	0.0821154	0.999974
29802	22	23752742	VPREB3	1.79636	0.150123	0.999797	1.79632	0.706552	0.999245	1.79308	0.635361	0.999803	1.84643	0.71729	0.999974
121642	12	109088190	ALKBH2	1.66352	0.150225	0.999797	1.66349	0.842938	0.999245	1.66282	0.656256	0.999803	1.73631	0.75848	0.999974
8638	12	121020291	OASL	4.53307	0.150258	0.999797	4.53306	0.811036	0.999245	4.5366	0.0543569	0.999803	4.60881	0.380878	0.999974
10514	17	4540347	MYBBP1A	2.46909	0.150346	0.999797	2.46915	0.0437531	0.675171	2.47538	0.615319	0.999803	2.73692	0.816627	0.999974
643802	NA	NA	LOC643802	4.51842	0.150554	0.999797	4.51842	0.00553721	0.293724	4.5221	0.950981	0.999803	4.56968	0.842215	0.999974
221476	6	36954432	PI16	1.55466	0.150774	0.999797	1.55466	0.704692	0.999245	1.55813	0.183282	0.999803	1.68704	0.147836	0.999974
54557	5	65671914	SGTB	3.54954	0.151042	0.999797	3.54956	0.353113	0.999245	3.5472	0.842703	0.999803	3.68841	0.878115	0.999974
167838	6	139240060	TXLNB	-0.161547	0.151152	0.999797	-0.161555	0.212846	0.964675	-0.162252	0.618912	0.999803	-0.0235858	0.857436	0.999974
8541	19	49119388	PPFIA3	-0.312027	0.151437	0.999797	-0.312035	0.542143	0.999245	-0.309507	0.516553	0.999803	-0.177538	0.869732	0.999974
54908	5	169583633	SPDL1	0.400578	0.15146	0.999797	0.400632	0.241039	0.972079	0.399176	0.429003	0.999803	0.573989	0.509365	0.999974
7148	6	32041770	TNXB	1.6358	0.151517	0.999797	1.63571	0.0601745	0.739196	1.63496	0.888754	0.999803	1.62291	0.702494	0.999974
8317	1	91500850	CDC7	1.17496	0.151565	0.999797	1.17495	0.361166	0.999245	1.17911	0.631213	0.999803	1.30065	0.562063	0.999974
56907	18	12446511	SPIRE1	0.63825	0.151682	0.999797	0.63822	0.668392	0.999245	0.637445	0.76263	0.999803	0.746211	0.950643	0.999974
6632	18	21612266	SNRPD1	3.78107	0.151731	0.999797	3.78105	0.512433	0.999245	3.77817	0.405034	0.999803	3.79926	0.722051	0.999974
100129066	9	89701650	UNQ6494	0.415393	0.151784	0.999797	0.415465	0.203569	0.961443	0.417614	0.833855	0.999803	0.567254	0.94132	0.999974
2309	6	108559834	FOXO3	5.67554	0.151791	0.999797	5.67554	0.608754	0.999245	5.67379	0.87632	0.999803	5.63548	0.562417	0.999974
9699	8	103500747	RIMS2	0.763788	0.151894	0.999797	0.763632	0.853019	0.999245	0.761954	0.687525	0.999803	0.754061	0.71784	0.999974
440295	15	82430019	GOLGA6L9	0.291648	0.152223	0.999797	0.291677	0.360971	0.999245	0.288233	0.452041	0.999803	0.452389	0.609765	0.999974
55553	11	15966448	SOX6	2.81156	0.152591	0.999797	2.81147	0.434059	0.999245	2.81005	0.386791	0.999803	2.67188	0.766718	0.999974
340719	10	119029715	NANOS1	1.57965	0.1527	0.999797	1.57963	0.917067	0.999245	1.57791	0.519718	0.999803	1.65481	0.870675	0.999974
2791	7	93921698	GNG11	5.59296	0.152883	0.999797	5.59294	0.966954	0.999245	5.58808	0.560766	0.999803	5.47519	0.970948	0.999974
9191	1	161122984	DEDD	1.03715	0.153066	0.999797	1.03725	0.423409	0.999245	1.03767	0.995293	0.999803	1.2763	0.888073	0.999974
54584	22	19801998	GNB1L	1.53696	0.153397	0.999797	1.53696	0.883871	0.999245	1.5375	0.822734	0.999803	1.66179	0.994985	0.999974
7374	12	109097573	UNG	1.34868	0.1534	0.999797	1.34871	0.154041	0.938057	1.34954	0.599618	0.999803	1.50579	0.60373	0.999974
80746	3	12484431	TSEN2	1.22987	0.153556	0.999797	1.22991	0.822754	0.999245	1.22964	0.0188081	0.999803	1.41789	0.160043	0.999974
8851	17	32486618	CDK5R1	2.16484	0.153751	0.999797	2.16486	0.114995	0.880089	2.16561	0.506588	0.999803	2.3014	0.772863	0.999974
5591	NA	NA	PRKDC	5.2016	0.1538	0.999797	5.2016	0.164526	0.951124	5.20227	0.624855	0.999803	5.31857	0.871535	0.999974
100529215	19	9330114	ZNF559-ZNF177	-0.435508	0.153917	0.999797	-0.43544	0.156554	0.940521	-0.436231	0.911436	0.999803	-0.25661	0.873527	0.999974
90423	2	46490749	ATP6V1E2	1.11808	0.154114	0.999797	1.11804	0.498823	0.999245	1.11438	0.706828	0.999803	1.18775	0.905282	0.999974
7978	7	91692007	MTERF1	2.3863	0.154277	0.999797	2.3863	0.638996	0.999245	2.38589	0.191827	0.999803	2.5016	0.321814	0.999974
81606	2	30231530	LBH	5.58134	0.154363	0.999797	5.58134	0.325792	0.999245	5.57955	0.687844	0.999803	5.71023	0.855422	0.999974
84057	4	153344648	MND1	-0.192326	0.154453	0.999797	-0.192362	0.389128	0.999245	-0.187047	0.301907	0.999803	-0.0737327	0.746554	0.999974
84775	19	37706381	ZNF607	0.623443	0.154521	0.999797	0.623443	0.282946	0.994395	0.61899	0.613028	0.999803	0.747017	0.793744	0.999974
55762	19	52570039	ZNF701	2.50823	0.154594	0.999797	2.50824	0.74545	0.999245	2.50729	0.863	0.999803	2.61626	0.923004	0.999974
1795	3	50675240	DOCK3	1.68988	0.154685	0.999797	1.6898	0.0484373	0.697451	1.68737	0.452282	0.999803	1.70254	0.396623	0.999974
6625	19	49085418	SNRNP70	6.5905	0.154791	0.999797	6.5905	0.0735333	0.789708	6.59709	0.427767	0.999803	6.79141	0.372952	0.999974
55975	7	23105733	KLHL7	2.6746	0.155132	0.999797	2.67459	0.793263	0.999245	2.67183	0.568902	0.999803	2.7651	0.612068	0.999974
100507062	3	64004021	PSMD6-AS2	0.727049	0.155144	0.999797	0.727208	0.168491	0.956672	0.730245	0.0725487	0.999803	1.01883	0.231195	0.999974
4943	X	48539456	TBC1D25	4.37738	0.155327	0.999797	4.37737	0.987955	0.999245	4.37642	0.76307	0.999803	4.41686	0.957843	0.999974
5118	7	100602176	PCOLCE	0.996453	0.155515	0.999797	0.996454	0.236341	0.970231	0.994298	0.569958	0.999803	1.11582	0.563122	0.999974
85865	7	90335222	GTPBP10	1.13748	0.155857	0.999797	1.13756	0.807038	0.999245	1.13502	0.580118	0.999803	1.36218	0.599369	0.999974
6834	9	133351754	SURF1	5.16282	0.155928	0.999797	5.16282	0.82766	0.999245	5.16175	0.624144	0.999803	5.16701	0.893633	0.999974
3749	1	110211342	KCNC4	0.164664	0.155996	0.999797	0.164708	0.469637	0.999245	0.162699	0.753451	0.999803	0.309558	0.692797	0.999974
642987	5	110289232	TMEM232	-0.35673	0.156014	0.999797	-0.356885	0.457059	0.999245	-0.360523	0.89396	0.999803	-0.302378	0.942757	0.999974
126017	19	53467734	ZNF813	1.27006	0.156087	0.999797	1.27003	0.123469	0.896478	1.27049	0.724913	0.999803	1.36884	0.70648	0.999974
9762	NA	NA	LZTS3	-0.00423925	0.156163	0.999797	-0.00414089	0.0281406	0.601433	-0.000927917	0.778207	0.999803	0.20031	0.624898	0.999974
51053	6	24774930	GMNN	1.16999	0.156173	0.999797	1.16999	0.227341	0.965527	1.16795	0.187875	0.999803	1.27982	0.401224	0.999974
55647	13	110523069	RAB20	3.0783	0.156419	0.999797	3.07829	0.747123	0.999245	3.0783	0.452248	0.999803	3.1281	0.721305	0.999974
100499467	NA	NA	LINC00673	-0.549829	0.156642	0.999797	-0.549958	0.4844	0.999245	-0.548661	0.221082	0.999803	-0.479931	0.44582	0.999974
81618	2	230864638	ITM2C	3.22828	0.15669	0.999797	3.22829	0.204699	0.961443	3.2276	0.224948	0.999803	3.33082	0.302412	0.999974
8724	6	108211221	SNX3	7.65305	0.156759	0.999797	7.65305	0.259978	0.982114	7.65162	0.821855	0.999803	7.6147	0.685914	0.999974
8357	NA	NA	HIST1H3H	2.39421	0.156923	0.999797	2.39417	0.0117129	0.413267	2.3951	0.796944	0.999803	2.38071	0.769128	0.999974
51218	14	95533502	GLRX5	7.50515	0.156967	0.999797	7.50515	0.598716	0.999245	7.50263	0.489314	0.999803	7.3269	0.6398	0.999974
121456	12	98453834	SLC9A7P1	0.372125	0.157044	0.999797	0.372169	0.119708	0.884902	0.367697	0.3172	0.999803	0.52454	0.520577	0.999974
5526	11	64917552	PPP2R5B	4.3454	0.157078	0.999797	4.34539	0.85756	0.999245	4.34673	0.676197	0.999803	4.35357	0.622313	0.999974
1118	1	203212826	CHIT1	2.49839	0.157108	0.999797	2.4984	0.0396902	0.653209	2.50294	0.0330756	0.999803	2.64716	0.19762	0.999974
83450	17	17972812	DRC3	0.904749	0.157238	0.999797	0.904824	0.00733185	0.331405	0.909788	0.991662	0.999803	1.11689	0.670955	0.999974
3770	19	48461248	KCNJ14	-0.500614	0.157266	0.999797	-0.500589	0.918212	0.999245	-0.505661	0.126628	0.999803	-0.353828	0.224996	0.999974
26225	2	151788983	ARL5A	4.06099	0.157299	0.999797	4.06098	0.095022	0.846494	4.05687	0.559965	0.999803	4.13886	0.640549	0.999974
23594	16	46689642	ORC6	-0.670302	0.157362	0.999797	-0.670322	0.390953	0.999245	-0.673353	0.0129379	0.912551	-0.551388	0.0244249	0.999974
11174	5	65148735	ADAMTS6	-0.0915198	0.157455	0.999797	-0.0916393	0.604942	0.999245	-0.0983878	0.222987	0.999803	-0.0164381	0.292069	0.999974
55750	7	141551188	AGK	2.9069	0.157559	0.999797	2.90692	0.158469	0.942663	2.90783	0.977041	0.999803	3.09473	0.902293	0.999974
64699	21	42371889	TMPRSS3	-0.371865	0.157612	0.999797	-0.371783	0.175748	0.957043	-0.366611	0.501145	0.999803	-0.187939	0.484856	0.999974
6721	22	41833104	SREBF2	3.96459	0.157685	0.999797	3.96462	0.130742	0.908333	3.96539	0.525463	0.999803	4.27448	0.840839	0.999974
2550	6	29602227	GABBR1	4.90842	0.157963	0.999797	4.90843	0.0455361	0.685159	4.91741	0.367967	0.999803	5.19053	0.969955	0.999974
7007	11	121101172	TECTA	0.00942757	0.15798	0.999797	0.00932712	0.093006	0.839025	0.00486975	0.116005	0.999803	0.0562897	0.163667	0.999974
27076	19	43460786	LYPD3	-0.584471	0.158103	0.999797	-0.584474	0.877361	0.999245	-0.587958	0.600634	0.999803	-0.461915	0.741572	0.999974
730091	3	156747345	LINC00886	0.238538	0.158645	0.999797	0.238643	0.453256	0.999245	0.239	0.0502553	0.999803	0.467386	0.177976	0.999974
285513	4	89236385	GPRIN3	1.38439	0.158689	0.999797	1.38443	0.00728065	0.331405	1.38217	0.572227	0.999803	1.56877	0.748949	0.999974
4904	1	42682426	YBX1	9.16695	0.159323	0.999797	9.16695	0.264043	0.98341	9.16722	0.817657	0.999803	9.11315	0.502843	0.999974
51258	12	6491983	MRPL51	4.80116	0.159517	0.999797	4.80115	0.80667	0.999245	4.79932	0.324482	0.999803	4.77028	0.59737	0.999974
642846	NA	NA	LOC642846	-0.0917273	0.159773	0.999797	-0.0915897	0.0343742	0.627105	-0.0979377	0.187167	0.999803	0.137025	0.308126	0.999974
257101	1	26361633	ZNF683	2.43882	0.160021	0.999797	2.43881	0.47108	0.999245	2.43099	0.0114245	0.867787	2.52746	0.0165012	0.999974
64854	4	52590971	USP46	1.10316	0.160221	0.999797	1.10314	0.647176	0.999245	1.10422	0.799465	0.999803	1.22076	0.923168	0.999974
10398	20	36541483	MYL9	5.10578	0.16039	0.999797	5.10576	0.0330816	0.620166	5.09873	0.0377256	0.999803	4.95434	0.520034	0.999974
3559	10	6010688	IL2RA	1.92094	0.160394	0.999797	1.92097	0.487842	0.999245	1.91825	0.967518	0.999803	2.10659	0.976826	0.999974
9625	17	81119379	AATK	5.16783	0.16042	0.999797	5.16784	0.986697	0.999245	5.17279	0.672488	0.999803	5.33495	0.737278	0.999974
140831	20	45857616	ZSWIM3	1.34103	0.160797	0.999797	1.34102	0.970272	0.999245	1.34517	0.747225	0.999803	1.45834	0.974711	0.999974
113115	6	136231023	MTFR2	-0.189085	0.160896	0.999797	-0.189063	0.547552	0.999245	-0.187652	0.229966	0.999803	-0.0554358	0.425122	0.999974
79165	19	54156762	LENG1	2.43467	0.161102	0.999797	2.43465	0.719968	0.999245	2.4345	0.264444	0.999803	2.49398	0.484976	0.999974
6119	7	7636517	RPA3	2.70202	0.161485	0.999797	2.70199	0.961702	0.999245	2.69894	0.427924	0.999803	2.72174	0.719468	0.999974
54765	11	35662804	TRIM44	2.76114	0.161504	0.999797	2.76117	0.719017	0.999245	2.75976	0.53786	0.999803	2.97132	0.712219	0.999974
55592	12	100156356	GOLGA2P5	1.97747	0.161524	0.999797	1.9775	0.0291553	0.604611	1.98003	0.203896	0.999803	2.16996	0.76366	0.999974
1728	16	69706995	NQO1	-0.101403	0.161535	0.999797	-0.101402	0.0411984	0.660255	-0.102519	0.357332	0.999803	0.0261268	0.454788	0.999974
8909	12	47709733	ENDOU	1.58704	0.161603	0.999797	1.58699	0.587152	0.999245	1.58577	0.866372	0.999803	1.63041	0.712853	0.999974
92370	3	141228725	PXYLP1	2.08379	0.161628	0.999797	2.08381	0.639281	0.999245	2.08255	0.96254	0.999803	2.2433	0.855151	0.999974
100379251	1	11841016	NPPA-AS1	-0.193276	0.161742	0.999797	-0.193246	0.123275	0.896082	-0.192754	0.0155234	0.945623	-0.0387619	0.0395949	0.999974
10081	15	65117378	PDCD7	2.21387	0.1618	0.999797	2.21388	0.969692	0.999245	2.20987	0.972796	0.999803	2.338	0.968609	0.999974
27163	4	75910655	NAAA	5.48275	0.162049	0.999797	5.48275	0.0906923	0.8328	5.48276	0.706912	0.999803	5.61351	0.980351	0.999974
100532732	NA	NA	MSH5-SAPCD1	2.53659	0.162205	0.999797	2.53662	0.264422	0.98341	2.53923	0.474598	0.999803	2.74961	0.9622	0.999974
219537	11	57541505	SMTNL1	0.832847	0.162326	0.999797	0.832993	0.000579627	0.0875373	0.834177	0.864751	0.999803	1.11118	0.793526	0.999974
55783	16	71281388	CMTR2	2.46247	0.16238	0.999797	2.46247	0.295622	0.998133	2.45728	0.598811	0.999803	2.5874	0.771529	0.999974
4052	2	32946971	LTBP1	2.15168	0.1624	0.999797	2.15162	0.5054	0.999245	2.14747	0.872619	0.999803	2.14797	0.738135	0.999974
90390	8	117520712	MED30	2.87158	0.162405	0.999797	2.87158	0.431864	0.999245	2.87124	0.734247	0.999803	2.96084	0.797963	0.999974
84102	12	104802552	SLC41A2	-0.0709219	0.162438	0.999797	-0.070964	0.0183795	0.496109	-0.0607746	0.0142779	0.928301	0.0493797	0.0484123	0.999974
3704	20	3208867	ITPA	3.51681	0.162449	0.999797	3.5168	0.40565	0.999245	3.51826	0.782771	0.999803	3.61931	0.754215	0.999974
85012	X	103607450	TCEAL3	0.95288	0.162471	0.999797	0.952865	0.314185	0.999245	0.956117	0.23297	0.999803	1.05155	0.417702	0.999974
64745	14	20989769	METTL17	3.95805	0.162812	0.999797	3.95806	0.936341	0.999245	3.96098	0.931916	0.999803	4.14035	0.725774	0.999974
921	11	61102394	CD5	4.68899	0.162882	0.999797	4.689	0.111686	0.876251	4.69129	0.924271	0.999803	4.87969	0.812533	0.999974
573	9	33247819	BAG1	8.69639	0.163169	0.999797	8.69638	0.145007	0.926557	8.69561	0.300886	0.999803	8.52226	0.991213	0.999974
136	17	15944916	ADORA2B	0.177987	0.163173	0.999797	0.177994	0.0496216	0.704953	0.175884	0.590029	0.999803	0.310635	0.681202	0.999974
84973	9	136721365	SNHG7	3.61425	0.163278	0.999797	3.61424	0.915422	0.999245	3.61315	0.50874	0.999803	3.64538	0.408193	0.999974
84628	9	132161946	NTNG2	5.55394	0.163571	0.999797	5.55395	0.815474	0.999245	5.56057	0.984489	0.999803	5.7888	0.807311	0.999974
55578	13	37010551	SUPT20H	4.74183	0.163625	0.999797	4.74184	0.604344	0.999245	4.74226	0.33571	0.999803	4.93639	0.563912	0.999974
221061	10	15211642	FAM171A1	0.976974	0.163654	0.999797	0.976981	0.314493	0.999245	0.973683	0.440229	0.999803	1.09976	0.638904	0.999974
5438	19	36114014	POLR2I	4.11848	0.163685	0.999797	4.11845	0.854883	0.999245	4.11647	0.207705	0.999803	4.05599	0.534867	0.999974
730005	22	30522798	SEC14L6	-0.366376	0.163736	0.999797	-0.366334	0.404707	0.999245	-0.367605	0.0469084	0.999803	-0.202147	0.0756134	0.999974
200931	3	196211486	SLC51A	2.20078	0.163755	0.999797	2.20083	0.293827	0.997363	2.19956	0.562563	0.999803	2.4156	0.838198	0.999974
56829	7	139043519	ZC3HAV1	5.83122	0.163759	0.999797	5.83122	0.270934	0.98687	5.83438	0.757244	0.999803	5.9853	0.809627	0.999974
134145	5	10226329	FAM173B	1.55096	0.163793	0.999797	1.55096	0.925003	0.999245	1.54719	0.946085	0.999803	1.66729	0.89843	0.999974
8554	15	68054178	PIAS1	4.79677	0.164056	0.999797	4.79677	0.399847	0.999245	4.79712	0.741436	0.999803	4.94553	0.733552	0.999974
5318	12	32790744	PKP2	-0.344078	0.164097	0.999797	-0.344184	0.330523	0.999245	-0.344566	0.691009	0.999803	-0.266373	0.912377	0.999974
136227	NA	NA	COL26A1	-0.146087	0.164548	0.999797	-0.146229	0.315153	0.999245	-0.140369	0.0502171	0.999803	-0.0834721	0.0856066	0.999974
54148	21	25585655	MRPL39	2.21677	0.16455	0.999797	2.21678	0.874641	0.999245	2.21555	0.866757	0.999803	2.34557	0.997741	0.999974
439994	10	87342735	LINC00863	0.620204	0.164678	0.999797	0.620134	0.523412	0.999245	0.616724	0.813469	0.999803	0.669492	0.789935	0.999974
7504	X	37685758	XK	4.86093	0.164725	0.999797	4.86091	0.831409	0.999245	4.86082	0.865525	0.999803	4.71032	0.363643	0.999974
84993	15	74445976	UBL7	5.54454	0.165125	0.999797	5.54453	0.792838	0.999245	5.54556	0.640845	0.999803	5.49375	0.893573	0.999974
219285	7	93130054	SAMD9L	5.85168	0.165319	0.999797	5.85168	0.533818	0.999245	5.85338	0.977819	0.999803	6.04148	0.819613	0.999974
9369	14	78242390	NRXN3	1.79158	0.165451	0.999797	1.79144	0.95763	0.999245	1.78864	0.720932	0.999803	1.6992	0.34892	0.999974
203054	8	144373100	ADCK5	2.39074	0.165825	0.999797	2.39073	0.205948	0.961443	2.38936	0.922306	0.999803	2.49346	0.782987	0.999974
64423	14	104689605	INF2	3.91987	0.165885	0.999797	3.91987	0.0142363	0.450699	3.92321	0.229523	0.999803	4.05844	0.272174	0.999974
171586	18	21650896	ABHD3	4.98451	0.166476	0.999797	4.98451	0.792803	0.999245	4.98198	0.463152	0.999803	5.16542	0.396825	0.999974
266655	9	134025438	LINC00094	2.04571	0.166502	0.999797	2.04571	0.273921	0.989117	2.04073	0.924814	0.999803	2.14332	0.953101	0.999974
55227	6	53794496	LRRC1	-0.129667	0.166683	0.999797	-0.129694	0.978595	0.999245	-0.131547	0.841884	0.999803	-0.00678443	0.84242	0.999974
10533	3	11272308	ATG7	4.92386	0.167216	0.999797	4.92386	0.053313	0.713638	4.92743	0.69271	0.999803	5.10189	0.906669	0.999974
3096	6	12011999	HIVEP1	3.0396	0.167356	0.999797	3.03964	0.84021	0.999245	3.0378	0.0682333	0.999803	3.26848	0.267977	0.999974
160851	13	42040039	DGKH	1.47946	0.167535	0.999797	1.47946	0.0442804	0.677507	1.48398	0.222659	0.999803	1.63752	0.283408	0.999974
9468	X	24558086	PCYT1B	0.50985	0.167612	0.999797	0.509712	0.687576	0.999245	0.513507	0.952018	0.999803	0.517018	0.753829	0.999974
1380	1	207454229	CR2	0.502051	0.167619	0.999797	0.50212	0.0328318	0.618887	0.501199	0.0523264	0.999803	0.699115	0.115509	0.999974
340547	X	108044969	VSIG1	2.03183	0.167653	0.999797	2.03185	0.559356	0.999245	2.03013	0.919113	0.999803	2.17678	0.818093	0.999974
6546	2	40097269	SLC8A1	3.80547	0.167703	0.999797	3.80549	0.0162872	0.472261	3.80495	0.122753	0.999803	4.10314	0.428647	0.999974
54477	12	19129713	PLEKHA5	0.863601	0.167854	0.999797	0.863511	0.864027	0.999245	0.862627	0.457566	0.999803	0.922191	0.796915	0.999974
79798	16	31458079	ARMC5	2.00291	0.168	0.999797	2.00292	0.137941	0.921099	2.00564	0.560752	0.999803	2.14962	0.457843	0.999974
5470	4	75859866	PPEF2	1.12513	0.168107	0.999797	1.1251	0.0849972	0.818601	1.12638	0.00890561	0.771303	1.19423	0.0990963	0.999974
55627	2	130151407	SMPD4	2.66407	0.168558	0.999797	2.66411	0.0864361	0.818878	2.66749	0.793431	0.999803	2.89461	0.897418	0.999974
9493	15	69414245	KIF23	-0.0459525	0.168613	0.999797	-0.0459645	0.0040953	0.260254	-0.045722	0.600175	0.999803	0.0709701	0.520635	0.999974
57643	1	45016398	ZSWIM5	1.23761	0.16868	0.999797	1.23753	0.0831351	0.811263	1.23932	0.378419	0.999803	1.30177	0.673757	0.999974
406991	17	59841265	MIR21	-0.060483	0.168838	0.999797	-0.0604588	0.934267	0.999245	-0.0522978	0.866963	0.999803	0.0840869	0.925471	0.999974
8727	9	108942570	CTNNAL1	3.09082	0.168861	0.999797	3.09076	0.744974	0.999245	3.09049	0.0349634	0.999803	2.97868	0.825238	0.999974
84612	20	50731543	PARD6B	-0.22817	0.169042	0.999797	-0.228131	0.0724489	0.785496	-0.229309	0.79004	0.999803	-0.068158	0.79842	0.999974
91445	22	31160181	RNF185	4.0548	0.169149	0.999797	4.05481	0.734586	0.999245	4.05882	0.765242	0.999803	4.20555	0.853673	0.999974
2286	11	64241003	FKBP2	3.19149	0.169214	0.999797	3.19146	0.0685727	0.775344	3.19253	0.208973	0.999803	3.21687	0.364235	0.999974
10293	3	49828600	TRAIP	-0.436518	0.169314	0.999797	-0.436495	0.741409	0.999245	-0.42826	0.682468	0.999803	-0.286672	0.923192	0.999974
22877	12	122078721	MLXIP	4.50478	0.169342	0.999797	4.5048	0.702977	0.999245	4.5078	0.208268	0.999803	4.76651	0.687193	0.999974
83468	12	103988983	GLT8D2	0.881734	0.169473	0.999797	0.881728	0.470189	0.999245	0.873504	0.140573	0.999803	0.954474	0.179196	0.999974
114822	8	143368886	RHPN1	2.82058	0.169516	0.999797	2.82058	0.0221851	0.538356	2.82812	0.376344	0.999803	2.97685	0.359932	0.999974
64077	10	124461833	LHPP	3.94312	0.169573	0.999797	3.9431	0.764318	0.999245	3.94743	0.558371	0.999803	3.94635	0.988057	0.999974
133396	5	55851378	IL31RA	-0.00789162	0.16963	0.999797	-0.00780534	0.0227519	0.546748	-0.0144771	0.484285	0.999803	0.183878	0.433155	0.999974
134549	5	132822140	SHROOM1	1.28566	0.170161	0.999797	1.28571	0.89429	0.999245	1.28604	0.238751	0.999803	1.45231	0.338113	0.999974
117531	9	72521800	TMC1	0.0310625	0.170275	0.999797	0.0309314	0.841961	0.999245	0.031417	0.437705	0.999803	0.0822078	0.730936	0.999974
79092	17	80169991	CARD14	3.35906	0.170478	0.999797	3.35909	0.33408	0.999245	3.36962	0.0444768	0.999803	3.61637	0.444647	0.999974
23189	9	470290	KANK1	1.46368	0.170533	0.999797	1.46368	0.0129671	0.433487	1.46332	0.205031	0.999803	1.60985	0.567131	0.999974
10726	1	26902281	NUDC	4.09667	0.170703	0.999797	4.09666	0.17835	0.957043	4.09864	0.283948	0.999803	4.18091	0.4804	0.999974
127733	1	20186084	UBXN10	-0.258912	0.170758	0.999797	-0.259028	0.817942	0.999245	-0.267284	0.00332424	0.439931	-0.192618	0.0233526	0.999974
6720	17	17811972	SREBF1	4.30649	0.170772	0.999797	4.30651	0.719525	0.999245	4.31124	0.423226	0.999803	4.518	0.943427	0.999974
54535	6	31142438	CCHCR1	2.42655	0.171019	0.999797	2.42655	0.180499	0.957043	2.43083	0.912756	0.999803	2.54903	0.772974	0.999974
146880	NA	NA	ARHGAP27P1	5.25679	0.171206	0.999797	5.25679	0.900448	0.999245	5.26021	0.94599	0.999803	5.41852	0.979192	0.999974
29015	11	57414614	SLC43A3	0.243064	0.171413	0.999797	0.243165	0.765948	0.999245	0.248999	0.28171	0.999803	0.442198	0.520026	0.999974
54965	3	196712357	PIGX	4.41417	0.171573	0.999797	4.41417	0.0666511	0.766405	4.41373	0.862021	0.999803	4.46106	0.663921	0.999974
1238	3	42804751	ACKR2	0.273662	0.171687	0.999797	0.273526	0.0643205	0.757507	0.273609	0.353904	0.999803	0.300392	0.723274	0.999974
339230	17	81667728	CCDC137	3.35466	0.171844	0.999797	3.35466	0.372232	0.999245	3.3584	0.657466	0.999803	3.46153	0.623304	0.999974
8970	6	27125896	HIST1H2BJ	1.00325	0.171899	0.999797	1.00314	0.0903226	0.8328	1.00089	0.787267	0.999803	0.98607	0.597043	0.999974
200162	1	117955087	SPAG17	-0.58543	0.172049	0.999797	-0.585479	0.259839	0.982114	-0.592837	0.132227	0.999803	-0.48501	0.186328	0.999974
257218	6	145864244	SHPRH	0.37593	0.172104	0.999797	0.376101	0.0752517	0.797166	0.37237	0.379668	0.999803	0.670785	0.517123	0.999974
150383	22	46244010	CDPF1	2.03391	0.172232	0.999797	2.0339	0.786937	0.999245	2.03315	0.493702	0.999803	2.12192	0.547001	0.999974
50509	19	9959560	COL5A3	0.584852	0.172252	0.999797	0.58496	1.6e-06	0.00108201	0.594308	0.690178	0.999803	0.806429	0.274289	0.999974
23217	19	3804023	ZFR2	-0.53008	0.172306	0.999797	-0.530102	0.270289	0.98687	-0.528998	0.034133	0.999803	-0.402647	0.0510261	0.999974
9829	1	65248218	DNAJC6	2.11693	0.172654	0.999797	2.11682	0.405714	0.999245	2.11433	0.937127	0.999803	2.01565	0.35517	0.999974
1152	14	103519658	CKB	1.13616	0.172688	0.999797	1.13611	0.37354	0.999245	1.1373	0.000626137	0.143531	1.19431	0.0160942	0.999974
4597	16	88651934	MVD	3.37307	0.172851	0.999797	3.37305	0.0774696	0.802645	3.37065	0.465562	0.999803	3.44667	0.502927	0.999974
124045	16	89667992	SPATA33	1.29381	0.172863	0.999797	1.29377	0.996106	0.999245	1.29371	0.518084	0.999803	1.36642	0.66126	0.999974
56895	6	161129978	AGPAT4	2.53149	0.172932	0.999797	2.5315	0.106582	0.866648	2.52829	0.98435	0.999803	2.6747	0.905209	0.999974
84816	6	106571027	RTN4IP1	0.844288	0.172956	0.999797	0.844282	0.596303	0.999245	0.841701	0.468544	0.999803	0.965035	0.571399	0.999974
23284	4	61201257	ADGRL3	0.546776	0.173176	0.999797	0.546597	0.146992	0.928613	0.548261	0.178338	0.999803	0.535643	0.245156	0.999974
10045	19	6752159	SH2D3A	2.79864	0.173181	0.999797	2.79865	0.0863126	0.818878	2.7985	0.893552	0.999803	2.94722	0.597142	0.999974
3458	12	68154767	IFNG	-0.384373	0.173345	0.999797	-0.384392	0.962058	0.999245	-0.389979	0.0375125	0.999803	-0.279514	0.110264	0.999974
85439	14	81260655	STON2	1.87416	0.173587	0.999797	1.87411	0.381419	0.999245	1.87093	0.307809	0.999803	1.90297	0.719807	0.999974
432	17	7173430	ASGR1	3.86544	0.173693	0.999797	3.86543	0.239122	0.972079	3.86552	0.809012	0.999803	3.88376	0.876543	0.999974
54497	2	36968382	HEATR5B	3.58074	0.173718	0.999797	3.58075	0.139202	0.921099	3.57915	0.510077	0.999803	3.76849	0.684476	0.999974
122416	14	102506841	ANKRD9	3.33409	0.173772	0.999797	3.33404	0.0616572	0.747474	3.33256	0.308571	0.999803	3.20254	0.19079	0.999974
10058	2	219210933	ABCB6	1.99448	0.173833	0.999797	1.99445	0.479549	0.999245	2.00116	0.0302608	0.999803	2.07967	0.151985	0.999974
54621	12	118063592	VSIG10	0.794286	0.173998	0.999797	0.794284	0.0554044	0.722058	0.791037	0.718761	0.999803	0.903897	0.793072	0.999974
140807	12	52585588	KRT72	2.12025	0.174339	0.999797	2.12026	0.00742299	0.333178	2.13491	0.348844	0.999803	2.28976	0.0205573	0.999974
56943	8	109336127	ENY2	4.83523	0.174582	0.999797	4.83522	0.206593	0.961443	4.8344	0.735854	0.999803	4.88697	0.807639	0.999974
54543	7	22812631	TOMM7	6.90337	0.174808	0.999797	6.90337	0.921599	0.999245	6.89906	0.875682	0.999803	6.87088	0.889067	0.999974
1849	3	52048918	DUSP7	4.20227	0.174867	0.999797	4.20227	0.822369	0.999245	4.20182	0.76039	0.999803	4.34364	0.570442	0.999974
7226	21	44350162	TRPM2	4.09138	0.174901	0.999797	4.09139	0.079289	0.803976	4.09429	0.292301	0.999803	4.35525	0.387737	0.999974
55052	1	1405108	MRPL20	4.80164	0.174902	0.999797	4.80163	0.839819	0.999245	4.80141	0.723691	0.999803	4.85187	0.825659	0.999974
55617	20	13266061	TASP1	1.43783	0.175153	0.999797	1.43784	0.967874	0.999245	1.43645	0.190211	0.999803	1.58543	0.44227	0.999974
339366	19	1505017	ADAMTSL5	0.158849	0.175268	0.999797	0.15891	0.0312355	0.614044	0.159904	0.815516	0.999803	0.325535	0.857074	0.999974
93183	1	160027671	PIGM	2.0725	0.175507	0.999797	2.07248	0.431469	0.999245	2.06835	0.871265	0.999803	2.1488	0.713352	0.999974
23221	8	22987416	RHOBTB2	2.25982	0.175526	0.999797	2.25984	0.614238	0.999245	2.25869	0.431577	0.999803	2.41702	0.814942	0.999974
100	20	44619521	ADA	3.77418	0.175739	0.999797	3.77418	0.483875	0.999245	3.77239	0.25533	0.999803	3.86334	0.427737	0.999974
7111	9	97501179	TMOD1	4.74819	0.175766	0.999797	4.74817	0.0977387	0.848245	4.74839	0.888738	0.999803	4.65846	0.176948	0.999974
60385	19	49739754	TSKS	-0.104987	0.175779	0.999797	-0.104997	0.362652	0.999245	-0.110626	0.585603	0.999803	0.0210021	0.545837	0.999974
10900	17	44308558	RUNDC3A	6.52916	0.175916	0.999797	6.52915	0.806354	0.999245	6.52497	0.344166	0.999803	6.34307	0.0796791	0.999974
8831	6	33420069	SYNGAP1	3.15116	0.176231	0.999797	3.15121	0.000674713	0.095179	3.15989	0.908108	0.999803	3.4693	0.550564	0.999974
1763	10	68414063	DNA2	0.529533	0.176271	0.999797	0.529558	0.662965	0.999245	0.529012	0.658598	0.999803	0.684503	0.977459	0.999974
51547	17	81911938	SIRT7	5.36469	0.176404	0.999797	5.36469	0.918863	0.999245	5.36688	0.692036	0.999803	5.46777	0.68781	0.999974
80054	NA	NA	CEBPA-AS1	0.0120104	0.176506	0.999797	0.0119763	0.00389616	0.251997	0.00589459	0.910618	0.999803	0.0974985	0.898138	0.999974
63922	16	788045	CHTF18	2.04612	0.176712	0.999797	2.04613	0.0699407	0.777689	2.05217	0.476184	0.999803	2.20817	0.484327	0.999974
1352	17	14069495	COX10	2.33817	0.176772	0.999797	2.33818	0.528233	0.999245	2.34228	0.608563	0.999803	2.46855	0.757717	0.999974
1314	1	160289272	COPA	5.52868	0.176803	0.999797	5.52868	0.794925	0.999245	5.5289	0.685743	0.999803	5.66142	0.880729	0.999974
10529	10	20779972	NEBL	1.31951	0.177261	0.999797	1.31943	0.0295108	0.604611	1.31209	7.33432e-05	0.0303712	1.32796	0.00358599	0.999974
4357	22	37023036	MPST	4.54649	0.177279	0.999797	4.54646	0.831382	0.999245	4.54518	0.336109	0.999803	4.4873	0.568736	0.999974
140849	20	64294890	LINC00266-1	0.473253	0.177465	0.999797	0.473334	0.831032	0.999245	0.477326	0.534042	0.999803	0.663154	0.304907	0.999974
5443	2	25160852	POMC	1.91684	0.177535	0.999797	1.91675	0.935351	0.999245	1.90911	0.358988	0.999803	1.86707	0.621558	0.999974
4123	15	75355791	MAN2C1	5.28744	0.177844	0.999797	5.28744	0.166386	0.953825	5.29892	0.799946	0.999803	5.45347	0.826394	0.999974
91937	5	156919281	TIMD4	-0.513898	0.177857	0.999797	-0.513947	0.913771	0.999245	-0.510551	0.132586	0.999803	-0.396062	0.283371	0.999974
256435	1	76074718	ST6GALNAC3	2.9133	0.177987	0.999797	2.91331	0.321652	0.999245	2.91087	0.258579	0.999803	3.07471	0.404978	0.999974
54532	4	119213178	USP53	1.80838	0.178215	0.999797	1.80841	0.37512	0.999245	1.8061	0.471728	0.999803	1.9795	0.705183	0.999974
84222	22	20700931	TMEM191A	1.32937	0.178269	0.999797	1.3293	0.373631	0.999245	1.33162	0.760948	0.999803	1.37041	0.882069	0.999974
440584	1	42959048	SLC2A1-AS1	0.125022	0.178499	0.999797	0.124894	0.249507	0.974719	0.116708	0.628605	0.999803	0.167792	0.69814	0.999974
117154	X	86148457	DACH2	0.384847	0.178767	0.999797	0.384739	0.463818	0.999245	0.382015	0.520495	0.999803	0.424932	0.65766	0.999974
440957	3	52534012	SMIM4	2.54771	0.178928	0.999797	2.54765	0.583618	0.999245	2.54334	0.248416	0.999803	2.52991	0.458316	0.999974
444	8	61517527	ASPH	3.80078	0.179149	0.999797	3.80079	0.686196	0.999245	3.80137	0.857087	0.999803	3.93158	0.671177	0.999974
65124	2	109614333	SOWAHC	-0.00750881	0.179237	0.999797	-0.00752317	0.110834	0.876251	-0.0126603	0.529976	0.999803	0.0953773	0.639598	0.999974
5371	15	73994672	PML	5.2954	0.179537	0.999797	5.2954	0.398487	0.999245	5.29996	0.534101	0.999803	5.44903	0.7298	0.999974
9792	2	64631620	SERTAD2	4.02326	0.179538	0.999797	4.02326	0.0863196	0.818878	4.02412	0.708331	0.999803	4.1205	0.672815	0.999974
283755	15	20382615	HERC2P3	-0.0637971	0.179618	0.999797	-0.063802	0.760431	0.999245	-0.0651753	0.679108	0.999803	0.0877734	0.97727	0.999974
160760	12	110538143	PPTC7	2.35781	0.179627	0.999797	2.35789	0.201033	0.961362	2.35271	0.0660365	0.999803	2.64795	0.157936	0.999974
57537	4	7192537	SORCS2	2.32491	0.17977	0.999797	2.32482	0.0010924	0.133018	2.32321	0.014521	0.928301	2.26888	0.307197	0.999974
10048	6	13621497	RANBP9	4.16864	0.179891	0.999797	4.16864	0.820037	0.999245	4.1655	0.873852	0.999803	4.29556	0.993017	0.999974
8697	5	138189632	CDC23	2.00993	0.179953	0.999797	2.00996	0.242312	0.972079	2.00979	0.847821	0.999803	2.17819	0.991703	0.999974
79836	X	118974617	LONRF3	0.735837	0.18005	0.999797	0.735857	0.477019	0.999245	0.740388	0.762221	0.999803	0.873176	0.979719	0.999974
79838	16	19410495	TMC5	6.47034	0.180075	0.999797	6.47032	0.0383593	0.647067	6.46781	0.893038	0.999803	6.2487	0.469971	0.999974
266727	6	37632507	MDGA1	1.44466	0.180314	0.999797	1.44472	0.533613	0.999245	1.46108	0.0234314	0.999803	1.62889	0.0841375	0.999974
55293	11	18529608	UEVLD	1.32552	0.180513	0.999797	1.32554	0.589858	0.999245	1.32295	0.280952	0.999803	1.48717	0.452293	0.999974
4601	10	110207604	MXI1	7.50234	0.180561	0.999797	7.50234	0.436369	0.999245	7.50217	0.580393	0.999803	7.39694	0.177191	0.999974
9448	2	101696849	MAP4K4	6.68012	0.180744	0.999797	6.68012	0.573655	0.999245	6.68279	0.726741	0.999803	6.79154	0.804896	0.999974
50649	2	130836915	ARHGEF4	1.2528	0.18077	0.999797	1.25279	0.841257	0.999245	1.25373	0.836291	0.999803	1.36706	0.823823	0.999974
5191	6	136822578	PEX7	0.633229	0.180789	0.999797	0.633204	0.947198	0.999245	0.629222	0.860138	0.999803	0.728023	0.967594	0.999974
3913	3	49121113	LAMB2	0.315906	0.180925	0.999797	0.315948	0.327183	0.999245	0.340766	0.862335	0.999803	0.500167	0.660348	0.999974
9942	3	38346759	XYLB	-0.476599	0.180954	0.999797	-0.476555	0.96093	0.999245	-0.485191	0.0735433	0.999803	-0.318398	0.182312	0.999974
55757	13	95801579	UGGT2	0.782919	0.181252	0.999797	0.78291	0.903209	0.999245	0.784074	0.748696	0.999803	0.914449	0.837934	0.999974
10666	18	69831157	CD226	2.07861	0.181313	0.999797	2.07862	0.177804	0.957043	2.0743	0.618932	0.999803	2.22179	0.798494	0.999974
574028	12	92421530	CLLU1	1.18807	0.181344	0.999797	1.18805	0.0645046	0.758283	1.18298	0.0716943	0.999803	1.27613	0.156716	0.999974
441272	7	100307701	SPDYE3	0.953743	0.181409	0.999797	0.953777	0.671029	0.999245	0.952747	0.523453	0.999803	1.10843	0.699565	0.999974
4609	8	127735433	MYC	4.01635	0.18141	0.999797	4.01636	0.862768	0.999245	4.01493	0.647418	0.999803	4.21732	0.9001	0.999974
51201	8	17156028	ZDHHC2	5.25169	0.181446	0.999797	5.25168	0.0837797	0.814529	5.25357	0.35898	0.999803	5.20864	0.349846	0.999974
57688	5	61332272	ZSWIM6	4.53485	0.181677	0.999797	4.53485	0.378607	0.999245	4.53386	0.575664	0.999803	4.7078	0.676471	0.999974
4582	1	155185823	MUC1	0.483027	0.181682	0.999797	0.483093	0.0415215	0.660485	0.489926	0.432271	0.999803	0.663606	0.886464	0.999974
55840	3	121835182	EAF2	2.65704	0.181866	0.999797	2.65701	0.929881	0.999245	2.65356	0.817022	0.999803	2.71249	0.953815	0.999974
11138	2	101007616	TBC1D8	2.77889	0.181877	0.999797	2.77893	0.784572	0.999245	2.77997	0.371738	0.999803	3.028	0.760086	0.999974
22872	4	82818660	SEC31A	4.41675	0.181911	0.999797	4.41676	0.723299	0.999245	4.41827	0.976149	0.999803	4.58152	0.908148	0.999974
9826	1	156934839	ARHGEF11	4.71481	0.182018	0.999797	4.71482	0.744557	0.999245	4.71899	0.961932	0.999803	4.93102	0.916843	0.999974
554279	1	200342543	LINC00862	1.21349	0.182308	0.999797	1.21354	0.0914504	0.833926	1.2155	0.858924	0.999803	1.41406	0.666288	0.999974
54718	6	26421390	BTN2A3P	-0.676358	0.182314	0.999797	-0.676241	0.0494757	0.704953	-0.679137	0.817586	0.999803	-0.486675	0.966017	0.999974
389541	7	100148906	LAMTOR4	7.15825	0.182323	0.999797	7.15825	0.358869	0.999245	7.1561	0.313414	0.999803	7.11305	0.553264	0.999974
389860	X	55075062	PAGE2B	2.72809	0.182575	0.999797	2.72798	0.184957	0.957043	2.72973	0.0602274	0.999803	2.55386	0.689919	0.999974
23613	20	47209213	ZMYND8	3.75447	0.18274	0.999797	3.75446	0.0563767	0.72395	3.75694	0.845444	0.999803	3.91211	0.741157	0.999974
284018	17	67991100	C17orf58	-0.0193411	0.182845	0.999797	-0.0193639	0.509735	0.999245	-0.0236057	0.567354	0.999803	0.0753526	0.627369	0.999974
55370	20	58231131	PPP4R1L	2.58966	0.182974	0.999797	2.58971	0.241567	0.972079	2.58706	0.0881542	0.999803	2.83334	0.240449	0.999974
84331	NA	NA	MCRIP2	3.23666	0.183114	0.999797	3.23663	0.41128	0.999245	3.23443	0.490264	0.999803	3.25831	0.538815	0.999974
51361	1	59814785	HOOK1	0.130562	0.183196	0.999797	0.130573	0.472473	0.999245	0.126466	0.618175	0.999803	0.271947	0.83356	0.999974
10068	11	71998540	IL18BP	2.48242	0.183209	0.999797	2.48245	0.616402	0.999245	2.48786	0.394102	0.999803	2.65733	0.910187	0.999974
161247	14	24132049	FITM1	0.337715	0.183234	0.999797	0.337682	0.759251	0.999245	0.335951	0.940396	0.999803	0.437897	0.999007	0.999974
10163	1	27404225	WASF2	6.83484	0.18333	0.999797	6.83484	0.968099	0.999245	6.83522	0.750619	0.999803	6.89034	0.694818	0.999974
144108	11	18606400	SPTY2D1	0.014277	0.183334	0.999797	0.014406	0.0328292	0.618887	0.0101674	0.0354376	0.999803	0.239491	0.0851214	0.999974
7067	17	40058289	THRA	2.47715	0.183436	0.999797	2.4772	0.239416	0.972079	2.47819	0.635117	0.999803	2.6873	0.933615	0.999974
5256	X	18892299	PHKA2	3.82023	0.183437	0.999797	3.82026	0.620842	0.999245	3.81979	0.311398	0.999803	4.06266	0.716164	0.999974
790955	NA	NA	UQCC3	2.94631	0.183559	0.999797	2.94626	0.398727	0.999245	2.94317	0.151677	0.999803	2.90821	0.428007	0.999974
51329	12	122981956	ARL6IP4	6.68292	0.18364	0.999797	6.68291	0.443867	0.999245	6.68081	0.243248	0.999803	6.64127	0.476787	0.999974
90507	17	47838530	SCRN2	2.42885	0.183852	0.999797	2.42886	0.883527	0.999245	2.42636	0.374365	0.999803	2.55748	0.799926	0.999974
100506334	NA	NA	LINC00649	2.54278	0.183977	0.999797	2.54277	0.00544937	0.290264	2.53866	0.181554	0.999803	2.65051	0.375001	0.999974
1870	1	23506429	E2F2	4.02388	0.184117	0.999797	4.02385	0.218097	0.965527	4.0214	0.84574	0.999803	3.92758	0.615652	0.999974
9024	11	1389898	BRSK2	-0.585089	0.1843	0.999797	-0.584967	1.52e-05	0.00621766	-0.576101	0.0242044	0.999803	-0.360733	0.124604	0.999974
9020	NA	NA	MAP3K14	3.02342	0.184361	0.999797	3.02346	0.164559	0.951124	3.02467	0.472389	0.999803	3.27842	0.82207	0.999974
23596	1	241597745	OPN3	0.0686682	0.184923	0.999797	0.068746	0.536838	0.999245	0.0634263	0.222011	0.999803	0.232728	0.29926	0.999974
56776	1	240014347	FMN2	0.148098	0.185005	0.999797	0.147878	0.893884	0.999245	0.144252	0.928611	0.999803	0.133472	0.867761	0.999974
388182	15	100344456	SPATA41	-0.474344	0.185018	0.999797	-0.474364	0.910408	0.999245	-0.472551	0.882188	0.999803	-0.351322	0.942357	0.999974
3265	11	532241	HRAS	3.0838	0.185042	0.999797	3.08377	0.458759	0.999245	3.08136	0.179993	0.999803	3.09691	0.430159	0.999974
113246	12	6943432	C12orf57	5.38858	0.185117	0.999797	5.38856	0.11975	0.884902	5.38623	0.289153	0.999803	5.29131	0.566589	0.999974
7003	11	12674421	TEAD1	0.365766	0.185175	0.999797	0.365526	0.0043502	0.264124	0.363516	0.415174	0.999803	0.328576	0.570835	0.999974
10395	8	13083360	DLC1	0.571445	0.18544	0.999797	0.571329	0.0200266	0.51437	0.572179	0.196522	0.999803	0.592235	0.429603	0.999974
9610	11	66332061	RIN1	2.30746	0.185528	0.999797	2.30746	0.225167	0.965527	2.31172	0.668776	0.999803	2.41318	0.96671	0.999974
2793	17	49202790	GNGT2	2.13556	0.185579	0.999797	2.13551	0.814729	0.999245	2.1352	0.513133	0.999803	2.16719	0.856534	0.999974
51752	5	96780422	ERAP1	2.94995	0.185604	0.999797	2.95	0.774574	0.999245	2.94842	0.00342441	0.448563	3.2353	0.0556012	0.999974
55692	16	188968	LUC7L	4.37231	0.185641	0.999797	4.37232	0.280824	0.99395	4.37516	0.952501	0.999803	4.58445	0.851789	0.999974
60561	7	105532084	RINT1	1.0998	0.185669	0.999797	1.09991	0.0713698	0.780641	1.09874	0.525	0.999803	1.36394	0.826375	0.999974
80352	6	30073156	RNF39	-0.0719152	0.185845	0.999797	-0.0718751	0.127555	0.903156	-0.0714302	0.413044	0.999803	0.0673851	0.449619	0.999974
10610	17	76565378	ST6GALNAC2	5.22599	0.186152	0.999797	5.22599	0.946724	0.999245	5.22728	0.954678	0.999803	5.35368	0.980443	0.999974
54997	12	117038922	TESC	7.50986	0.186167	0.999797	7.50986	0.451447	0.999245	7.51122	0.717229	0.999803	7.34888	0.695806	0.999974
64784	15	90529924	CRTC3	4.30159	0.186202	0.999797	4.30159	0.443023	0.999245	4.30313	0.861491	0.999803	4.47642	0.995558	0.999974
57719	19	17324716	ANO8	1.81675	0.186487	0.999797	1.81682	0.00963605	0.372584	1.82382	0.661509	0.999803	2.06679	0.429092	0.999974
572	11	64271612	BAD	3.75045	0.186491	0.999797	3.75042	0.858559	0.999245	3.74865	0.527595	0.999803	3.7276	0.706138	0.999974
100506649	12	120201290	PXN-AS1	-0.364139	0.186516	0.999797	-0.364153	0.029139	0.604611	-0.367633	0.9608	0.999803	-0.244647	0.922704	0.999974
8312	16	287439	AXIN1	1.60736	0.186724	0.999797	1.60742	0.221353	0.965527	1.60875	0.132276	0.999803	1.79552	0.342432	0.999974
6197	X	20149910	RPS6KA3	5.15342	0.186844	0.999797	5.15342	0.84942	0.999245	5.1536	0.613175	0.999803	5.31504	0.722561	0.999974
10251	X	155767811	SPRY3	0.533129	0.186854	0.999797	0.533197	0.220721	0.965527	0.531499	0.192265	0.999803	0.704098	0.313655	0.999974
57124	11	66314486	CD248	0.795491	0.187096	0.999797	0.79553	0.0246959	0.565101	0.800365	0.564414	0.999803	0.965551	0.562234	0.999974
23220	11	59171429	DTX4	1.56281	0.187196	0.999797	1.56284	0.416285	0.999245	1.56428	0.556263	0.999803	1.71354	0.669287	0.999974
9472	14	32329272	AKAP6	0.534037	0.187229	0.999797	0.533901	0.0463164	0.688152	0.532105	0.69813	0.999803	0.564302	0.48092	0.999974
80003	NA	NA	PCNX2	2.65841	0.187295	0.999797	2.65843	0.0188712	0.500061	2.6615	0.935474	0.999803	2.86847	0.741623	0.999974
10421	16	30350765	CD2BP2	5.15689	0.187412	0.999797	5.15689	0.741925	0.999245	5.15893	0.765369	0.999803	5.22362	0.832895	0.999974
28227	X	333962	PPP2R3B	3.00765	0.187528	0.999797	3.00766	0.623176	0.999245	3.0057	0.596227	0.999803	3.13817	0.6285	0.999974
91133	18	5954705	L3MBTL4	0.926816	0.187587	0.999797	0.92679	0.63236	0.999245	0.924173	0.157903	0.999803	1.03876	0.152059	0.999974
147199	11	193079	SCGB1C1	0.683527	0.187632	0.999797	0.683294	0.00467222	0.273869	0.681598	0.0562534	0.999803	0.62398	0.184715	0.999974
9585	10	89701609	KIF20B	1.07348	0.187775	0.999797	1.07348	0.152098	0.936892	1.07166	0.354748	0.999803	1.20345	0.680052	0.999974
115752	15	66293216	DIS3L	3.08733	0.187838	0.999797	3.08733	0.143934	0.92601	3.08737	0.973487	0.999803	3.21934	0.883409	0.999974
6196	6	166409363	RPS6KA2	2.96664	0.18786	0.999797	2.96665	0.847628	0.999245	2.96536	0.281566	0.999803	3.14892	0.709914	0.999974
642819	10	43436833	ZNF487	2.1179	0.187957	0.999797	2.1179	0.484621	0.999245	2.1151	0.850091	0.999803	2.22241	0.815424	0.999974
170371	10	49154727	C10orf128	2.33214	0.188175	0.999797	2.33219	0.67403	0.999245	2.33186	0.971872	0.999803	2.5563	0.845499	0.999974
22843	17	58755868	PPM1E	0.135391	0.188372	0.999797	0.135251	0.307495	0.999245	0.141191	0.521906	0.999803	0.172423	0.718356	0.999974
57473	20	63956701	ZNF512B	1.43059	0.188375	0.999797	1.43069	0.00556397	0.293929	1.43326	0.938314	0.999803	1.68449	0.560443	0.999974
2186	17	67825523	BPTF	4.56177	0.188383	0.999797	4.56177	0.282063	0.994395	4.56244	0.646252	0.999803	4.7227	0.721931	0.999974
57491	5	321758	AHRR	-0.431835	0.188439	0.999797	-0.431699	0.00475432	0.274774	-0.4325	0.0361396	0.999803	-0.217309	0.0903885	0.999974
84273	4	56963369	NOA1	2.57861	0.188627	0.999797	2.57863	0.636121	0.999245	2.57508	0.657991	0.999803	2.71733	0.901	0.999974
10227	4	2930560	MFSD10	4.86537	0.188781	0.999797	4.86537	0.652255	0.999245	4.86816	0.9163	0.999803	4.95785	0.734146	0.999974
653501	NA	NA	NA	0.169785	0.189141	0.999797	0.169706	0.0137762	0.444385	0.175921	0.427263	0.999803	0.25657	0.250386	0.999974
10795	12	133181408	ZNF268	2.14116	0.189186	0.999797	2.14115	0.47656	0.999245	2.13987	0.198077	0.999803	2.22326	0.368389	0.999974
80185	8	33503428	TTI2	1.71464	0.189241	0.999797	1.71465	0.918596	0.999245	1.71463	0.534442	0.999803	1.8389	0.805859	0.999974
51266	12	9985641	CLEC1B	2.95858	0.189353	0.999797	2.95855	0.0614467	0.746961	2.95145	0.20209	0.999803	2.98612	0.812614	0.999974
54935	1	159780931	DUSP23	4.28252	0.189404	0.999797	4.28249	0.876361	0.999245	4.28009	0.379906	0.999803	4.2275	0.742223	0.999974
221491	6	34246379	C6orf1	3.69487	0.189404	0.999797	3.69486	0.323331	0.999245	3.69518	0.727648	0.999803	3.72922	0.705457	0.999974
649	8	22164735	BMP1	1.23745	0.189465	0.999797	1.23749	0.380444	0.999245	1.24097	0.623213	0.999803	1.41958	0.574096	0.999974
6843	12	6465202	VAMP1	1.35268	0.189518	0.999797	1.35268	0.0018	0.167439	1.35701	0.557349	0.999803	1.4838	0.616223	0.999974
51805	6	99369399	COQ3	0.795289	0.189661	0.999797	0.795236	0.875256	0.999245	0.792429	0.870424	0.999803	0.87118	0.999629	0.999974
100129196	1	30718503	MATN1-AS1	0.405456	0.189841	0.999797	0.405496	0.183011	0.957043	0.406502	0.754534	0.999803	0.563591	0.967935	0.999974
1429	1	74705485	CRYZ	1.66309	0.18985	0.999797	1.66311	0.648704	0.999245	1.65599	0.29843	0.999803	1.80315	0.48017	0.999974
200765	NA	NA	TIGD1	0.413677	0.18987	0.999797	0.413693	0.832449	0.999245	0.414012	0.664256	0.999803	0.555357	0.623248	0.999974
4828	15	84655128	NMB	0.328629	0.189946	0.999797	0.328564	0.727291	0.999245	0.330928	0.2794	0.999803	0.403218	0.496913	0.999974
1181	3	184346934	CLCN2	-0.109234	0.19035	0.999797	-0.109169	0.0176552	0.487399	-0.100432	0.202852	0.999803	0.0767496	0.361459	0.999974
1806	1	97077742	DPYD	5.78054	0.190384	0.999797	5.78054	0.283389	0.994395	5.77996	0.765304	0.999803	5.89119	0.754512	0.999974
57579	6	70412940	FAM135A	1.35237	0.190768	0.999797	1.35238	0.596335	0.999245	1.34803	0.0588085	0.999803	1.5118	0.166413	0.999974
85458	NA	NA	DIXDC1	-0.368098	0.190835	0.999797	-0.368111	0.294338	0.997363	-0.371569	0.234146	0.999803	-0.244039	0.564455	0.999974
1731	16	30382734	2020-09-01	1900-01-02 00:37:05	04:35:02.528000	23:59:42.482000	2.0257	0.000603883	0.0901401	2.02276	0.0201899	0.999803	2.05045	0.0893425	0.999974
643224	9	138150112	TUBBP5	0.129067	0.191164	0.999797	0.12908	0.0546884	0.722058	0.124216	0.232326	0.999803	0.257429	0.49417	0.999974
2794	6	30541376	GNL1	3.21977	0.191309	0.999797	3.21977	0.286457	0.994395	3.22095	0.887828	0.999803	3.33942	0.875972	0.999974
6675	1	162561532	UAP1	1.74198	0.191458	0.999797	1.74198	0.863663	0.999245	1.74005	0.582814	0.999803	1.85917	0.72656	0.999974
6929	19	1609291	TCF3	5.23513	0.191466	0.999797	5.23513	0.949357	0.999245	5.23679	0.437813	0.999803	5.26204	0.881285	0.999974
100507217	15	92882706	LINC01578	3.77589	0.19176	0.999797	3.77587	0.172063	0.957043	3.77154	0.388378	0.999803	3.74347	0.999536	0.999974
286262	9	137191616	TPRN	1.86013	0.191835	0.999797	1.8601	0.210298	0.964015	1.86492	0.518659	0.999803	1.94268	0.625678	0.999974
911	1	158289785	CD1C	2.08511	0.191869	0.999797	2.08512	0.479501	0.999245	2.08556	0.687011	0.999803	2.19379	0.914558	0.999974
84557	20	34546853	MAP1LC3A	2.73095	0.191978	0.999797	2.73091	0.434914	0.999245	2.72821	0.419801	0.999803	2.74537	0.663033	0.999974
93081	13	102765989	TEX30	0.944727	0.191998	0.999797	0.94473	0.10773	0.868676	0.942892	0.429246	0.999803	1.05208	0.504076	0.999974
1642	11	61299450	DDB1	4.97026	0.192022	0.999797	4.97025	0.308218	0.999245	4.96926	0.873793	0.999803	5.03562	0.806956	0.999974
100616144	X	106639813	MIR548AN	1.00298	0.192081	0.999797	1.00304	0.534527	0.999245	1.0021	0.457734	0.999803	1.18411	0.778144	0.999974
54998	1	1373729	AURKAIP1	5.04446	0.192106	0.999797	5.04445	0.660841	0.999245	5.04354	0.289337	0.999803	5.0171	0.615406	0.999974
90637	7	1152070	ZFAND2A	3.77907	0.192417	0.999797	3.77905	0.884779	0.999245	3.77612	0.966394	0.999803	3.7907	0.927141	0.999974
9844	7	36854355	ELMO1	5.18753	0.19244	0.999797	5.18754	0.191937	0.959608	5.19138	0.809528	0.999803	5.38475	0.956862	0.999974
10870	19	35902479	HCST	5.84114	0.192498	0.999797	5.84114	0.748536	0.999245	5.8383	0.557818	0.999803	5.82817	0.710998	0.999974
84309	16	4693693	NUDT16L1	3.9103	0.192564	0.999797	3.91029	0.970238	0.999245	3.9098	0.551204	0.999803	3.95621	0.606525	0.999974
389765	NA	NA	LOC389765	-0.346553	0.192881	0.999797	-0.346469	0.00346149	0.23442	-0.348906	0.49201	0.999803	-0.156278	0.563035	0.999974
79825	3	129001628	EFCC1	-0.573878	0.193032	0.999797	-0.57388	0.566033	0.999245	-0.573657	0.363881	0.999803	-0.442569	0.433293	0.999974
7051	14	24249113	TGM1	0.718537	0.193103	0.999797	0.718592	0.193025	0.959608	0.722278	0.0550119	0.999803	0.880866	0.232964	0.999974
100132403	9	138216186	FAM157B	3.99761	0.193168	0.999797	3.99764	0.140167	0.92222	3.99964	0.16141	0.999803	4.29251	0.430472	0.999974
151649	3	19979960	PP2D1	-0.0920555	0.193238	0.999797	-0.0919911	0.299976	0.999245	-0.0913887	0.570821	0.999803	0.0817014	0.580425	0.999974
79854	1	826205	LINC00115	-0.573738	0.193522	0.999797	-0.573707	0.629251	0.999245	-0.574728	0.83024	0.999803	-0.431942	0.836039	0.999974
4085	4	120055607	MAD2L1	0.632732	0.193883	0.999797	0.632723	0.289763	0.994395	0.629837	0.704248	0.999803	0.731506	0.807214	0.999974
91050	4	24806116	CCDC149	2.63536	0.19397	0.999797	2.63537	0.676436	0.999245	2.63983	0.371208	0.999803	2.76251	0.345067	0.999974
10626	17	15643189	TRIM16	0.794672	0.194242	0.999797	0.794741	0.744004	0.999245	0.792021	0.42016	0.999803	1.00244	0.771663	0.999974
122042	13	31739536	RXFP2	1.89827	0.194319	0.999797	1.89825	0.244582	0.972079	1.90681	0.641164	0.999803	1.97841	0.977273	0.999974
64170	9	136363955	CARD9	3.6397	0.194739	0.999797	3.63971	0.955479	0.999245	3.64344	0.432174	0.999803	3.79104	0.47133	0.999974
8506	17	42684035	CNTNAP1	0.742186	0.194865	0.999797	0.742285	0.0283242	0.601433	0.744249	0.463474	0.999803	0.967792	0.332172	0.999974
8462	2	10042848	KLF11	2.61281	0.195034	0.999797	2.61281	0.683571	0.999245	2.61	0.167821	0.999803	2.71898	0.418627	0.999974
23544	22	26169473	SEZ6L	0.267128	0.195229	0.999797	0.267098	0.690335	0.999245	0.264435	0.213241	0.999803	0.375464	0.429445	0.999974
387036	6	26871483	GUSBP2	-0.702704	0.195267	0.999797	-0.702706	0.622585	0.999245	-0.705541	0.133285	0.999803	-0.554893	0.197782	0.999974
5373	16	8788822	PMM2	3.40608	0.195562	0.999797	3.40609	0.232598	0.96933	3.40593	0.329995	0.999803	3.53504	0.430105	0.999974
23351	14	24429934	KHNYN	4.55275	0.195757	0.999797	4.55276	0.856377	0.999245	4.55772	0.335225	0.999803	4.70516	0.52695	0.999974
161145	14	67447083	TMEM229B	3.4617	0.195767	0.999797	3.46172	0.571932	0.999245	3.46197	0.929215	0.999803	3.62209	0.813623	0.999974
11240	1	17066760	PADI2	6.8622	0.195797	0.999797	6.8622	0.258066	0.979815	6.86443	0.968889	0.999803	6.99723	0.983273	0.999974
25885	2	86020215	POLR1A	1.33849	0.196048	0.999797	1.33856	0.130509	0.908333	1.33818	0.938873	0.999803	1.56883	0.923707	0.999974
57479	19	49591642	PRR12	3.38763	0.196437	0.999797	3.38766	0.00645921	0.30853	3.39491	0.85977	0.999803	3.64515	0.652628	0.999974
79176	10	102419188	FBXL15	3.98093	0.196494	0.999797	3.98091	0.299131	0.999245	3.9811	0.112053	0.999803	3.97821	0.371653	0.999974
5101	13	66302834	PCDH9	0.470412	0.196579	0.999797	0.470344	0.655712	0.999245	0.464096	0.00432298	0.528516	0.544912	0.0122105	0.999974
26060	3	57227736	APPL1	0.782388	0.196714	0.999797	0.782482	0.0878457	0.823489	0.779372	0.300904	0.999803	0.999097	0.260543	0.999974
23334	1	43389881	SZT2	4.5975	0.196757	0.999797	4.59752	0.233682	0.96933	4.60187	0.502239	0.999803	4.85922	0.935146	0.999974
4913	16	2039814	NTHL1	1.83483	0.196842	0.999797	1.83478	0.121635	0.890449	1.83389	0.447497	0.999803	1.8879	0.626832	0.999974
8174	19	489175	MADCAM1	0.21289	0.196843	0.999797	0.212864	0.482839	0.999245	0.212704	0.253039	0.999803	0.309364	0.606469	0.999974
114770	19	15468644	PGLYRP2	-0.144939	0.197074	0.999797	-0.145068	0.633153	0.999245	-0.143047	0.720358	0.999803	-0.0921418	0.935356	0.999974
246269	NA	NA	AFG1L	0.541898	0.197093	0.999797	0.541855	0.608134	0.999245	0.535413	0.560268	0.999803	0.64245	0.630702	0.999974
114327	6	52420307	EFHC1	1.50834	0.197201	0.999797	1.50834	0.492007	0.999245	1.50652	0.243529	0.999803	1.63445	0.420589	0.999974
79641	16	4796967	ROGDI	5.5516	0.197301	0.999797	5.55159	0.793104	0.999245	5.55069	0.818383	0.999803	5.52281	0.646424	0.999974
51776	NA	NA	MAP3K20	0.853386	0.197458	0.999797	0.853391	0.0361007	0.636467	0.857183	0.492211	0.999803	1.00952	0.729785	0.999974
9212	17	8204737	AURKB	0.271573	0.197724	0.999797	0.271587	0.608376	0.999245	0.275827	0.639431	0.999803	0.407351	0.842368	0.999974
6513	1	42925380	SLC2A1	5.28908	0.197795	0.999797	5.28907	0.736337	0.999245	5.28543	0.00110525	0.218279	5.25517	0.0049442	0.999974
59269	1	41506364	HIVEP3	3.05387	0.198014	0.999797	3.05389	0.101475	0.856404	3.05119	0.675831	0.999803	3.25477	0.757875	0.999974
63910	20	62952699	SLC17A9	2.10248	0.198134	0.999797	2.10252	0.405276	0.999245	2.10321	0.817748	0.999803	2.28786	0.598542	0.999974
2767	19	3094409	GNA11	-0.456038	0.198706	0.999797	-0.455945	0.290472	0.994395	-0.453203	0.455189	0.999803	-0.280399	0.543597	0.999974
55111	19	2233148	PLEKHJ1	5.23896	0.198786	0.999797	5.23895	0.901993	0.999245	5.23818	0.236871	0.999803	5.2359	0.527499	0.999974
2072	16	13920156	ERCC4	1.26634	0.199239	0.999797	1.26634	0.0715002	0.781147	1.2634	0.208954	0.999803	1.40043	0.497001	0.999974
23145	NA	NA	SSPO	0.871197	0.199298	0.999797	0.871259	0.0424837	0.669979	0.879723	0.387046	0.999803	1.07441	0.507574	0.999974
9907	7	4775621	AP5Z1	5.07338	0.199307	0.999797	5.07338	0.311361	0.999245	5.07712	0.551378	0.999803	5.19633	0.613308	0.999974
3931	16	67939749	LCAT	2.24802	0.199342	0.999797	2.24802	0.153668	0.938057	2.25546	0.464231	0.999803	2.37246	0.545695	0.999974
64318	10	94315246	NOC3L	1.41663	0.199378	0.999797	1.41664	0.421963	0.999245	1.4154	0.647482	0.999803	1.56906	0.591978	0.999974
5097	5	141853372	PCDH1	0.0489929	0.1994	0.999797	0.0488634	0.395997	0.999245	0.0541961	0.0710932	0.999803	0.0772743	0.120243	0.999974
10953	20	44942129	TOMM34	-0.526905	0.199542	0.999797	-0.52698	0.717704	0.999245	-0.519751	0.47738	0.999803	-0.432184	0.82208	0.999974
51686	1	151763577	OAZ3	-0.467828	0.199584	0.999797	-0.467849	0.224376	0.965527	-0.466093	0.185646	0.999803	-0.337682	0.295684	0.999974
10585	9	131502901	POMT1	3.05318	0.199649	0.999797	3.0532	0.0641948	0.757416	3.05754	0.529634	0.999803	3.26352	0.970369	0.999974
98	2	53973712	ACYP2	2.19574	0.199825	0.999797	2.19572	0.926404	0.999245	2.19339	0.384265	0.999803	2.28224	0.62875	0.999974
29990	7	100336113	PILRB	5.56024	0.2002	0.999797	5.56024	0.307601	0.999245	5.56407	0.626953	0.999803	5.76442	0.850525	0.999974
56916	4	94207610	SMARCAD1	2.25533	0.200625	0.999797	2.25535	0.171724	0.957043	2.25169	0.865792	0.999803	2.42765	0.954309	0.999974
3680	3	37452114	ITGA9	1.12334	0.200749	0.999797	1.12325	0.487161	0.999245	1.11874	0.734335	0.999803	1.12517	0.811062	0.999974
84083	2	135136915	ZRANB3	1.24083	0.200963	0.999797	1.24079	0.833706	0.999245	1.24078	0.655815	0.999803	1.34188	0.973072	0.999974
1388	6	32116479	ATF6B	3.76848	0.201096	0.999797	3.76851	0.664277	0.999245	3.7745	0.27036	0.999803	4.02932	0.741187	0.999974
7767	19	44094338	ZNF224	0.260293	0.201428	0.999797	0.260467	0.0143163	0.450699	0.263338	0.0087284	0.771303	0.541479	0.0845852	0.999974
23536	16	75596980	ADAT1	1.55647	0.201432	0.999797	1.55655	0.491275	0.999245	1.55721	0.0508679	0.999803	1.79634	0.155827	0.999974
80305	22	50185914	TRABD	6.31974	0.20145	0.999797	6.31974	0.961715	0.999245	6.32122	0.54329	0.999803	6.41157	0.57239	0.999974
65080	2	223957403	MRPL44	3.36741	0.201509	0.999797	3.3674	0.405824	0.999245	3.36605	0.710439	0.999803	3.42584	0.988546	0.999974
9079	4	16501540	LDB2	-0.390571	0.201573	0.999797	-0.390645	0.498186	0.999245	-0.397405	0.212126	0.999803	-0.302688	0.379538	0.999974
79944	14	50237562	L2HGDH	-0.00784305	0.201628	0.999797	-0.00791634	0.608418	0.999245	-0.012264	0.0398076	0.999803	0.0823709	0.123782	0.999974
101055625	12	29389293	OVCH1-AS1	-0.053908	0.201648	0.999797	-0.0539207	0.386341	0.999245	-0.0571121	0.698338	0.999803	0.0378791	0.896674	0.999974
6533	3	14402575	SLC6A6	6.88631	0.201707	0.999797	6.88631	0.966207	0.999245	6.88938	0.51673	0.999803	7.12734	0.820787	0.999974
124540	17	57255850	MSI2	3.72656	0.201777	0.999797	3.72654	0.138486	0.921099	3.72958	0.741043	0.999803	3.7909	0.561756	0.999974
25906	11	72106377	ANAPC15	1.88085	0.201988	0.999797	1.8808	0.142491	0.924866	1.87916	0.324656	0.999803	1.91476	0.569886	0.999974
84337	19	11551146	ELOF1	5.55646	0.20232	0.999797	5.55645	0.803396	0.999245	5.55562	0.708778	0.999803	5.45583	0.745385	0.999974
1185	1	11807130	CLCN6	1.50179	0.202414	0.999797	1.50192	0.136876	0.919991	1.50329	0.116128	0.999803	1.83512	0.440738	0.999974
157983	NA	NA	C9orf66	1.06844	0.202441	0.999797	1.06843	0.401155	0.999245	1.06783	0.366846	0.999803	1.15048	0.625504	0.999974
22994	17	81189592	CEP131	2.30019	0.203071	0.999797	2.3002	0.036866	0.638663	2.30566	0.973608	0.999803	2.46549	0.754586	0.999974
143872	11	100687652	ARHGAP42	-0.13479	0.203259	0.999797	-0.134954	0.50692	0.999245	-0.133969	0.0542558	0.999803	-0.101156	0.0814994	0.999974
10335	11	10573090	MRVI1	1.71579	0.203509	0.999797	1.71585	0.397757	0.999245	1.71803	0.417973	0.999803	1.90635	0.651758	0.999974
283420	12	10030676	CLEC9A	0.772764	0.203573	0.999797	0.772766	0.983732	0.999245	0.771584	0.675316	0.999803	0.884634	0.97911	0.999974
65249	19	13795459	ZSWIM4	1.29701	0.20367	0.999797	1.29708	0.156157	0.940245	1.29963	0.147037	0.999803	1.50889	0.408039	0.999974
10196	11	20387529	PRMT3	1.33314	0.203795	0.999797	1.33318	0.34954	0.999245	1.32666	0.87422	0.999803	1.51036	0.882694	0.999974
158248	9	127717333	TTC16	2.347	0.203907	0.999797	2.34702	0.015916	0.471029	2.3488	0.941087	0.999803	2.50991	0.685103	0.999974
201625	3	57293698	DNAH12	-0.155948	0.20397	0.999797	-0.156065	0.151611	0.935595	-0.149163	0.33466	0.999803	-0.078742	0.30864	0.999974
23534	7	128954893	TNPO3	4.45704	0.204257	0.999797	4.45705	0.734732	0.999245	4.45672	0.85381	0.999803	4.63157	0.939508	0.999974
7263	22	37010858	TST	3.12173	0.204435	0.999797	3.12171	0.781673	0.999245	3.12299	0.613596	0.999803	3.13705	0.870097	0.999974
8501	11	57484533	SLC43A1	2.77726	0.204436	0.999797	2.77723	0.4846	0.999245	2.77889	0.668876	0.999803	2.82788	0.840424	0.999974
705	6	41921187	BYSL	1.19465	0.204437	0.999797	1.19468	0.191996	0.959608	1.19395	0.753297	0.999803	1.35898	0.629251	0.999974
56912	11	118544527	IFT46	0.794542	0.204546	0.999797	0.794624	0.26076	0.982273	0.795674	0.14949	0.999803	0.989883	0.230954	0.999974
5441	11	842413	POLR2L	5.14268	0.204555	0.999797	5.14266	0.28264	0.994395	5.13977	0.513292	0.999803	5.07614	0.574843	0.999974
1796	2	74549025	DOK1	5.24254	0.204626	0.999797	5.24254	0.730382	0.999245	5.24357	0.744457	0.999803	5.29303	0.826918	0.999974
3134	6	29722774	HLA-F	7.92544	0.204722	0.999797	7.92544	0.844119	0.999245	7.92639	0.647155	0.999803	8.02051	0.76963	0.999974
4665	12	57088893	NAB2	0.747537	0.204785	0.999797	0.747641	0.270278	0.98687	0.756295	0.222322	0.999803	0.971353	0.63621	0.999974
93035	8	109362476	PKHD1L1	1.29621	0.204834	0.999797	1.29613	0.364018	0.999245	1.2916	0.484075	0.999803	1.31015	0.510486	0.999974
10765	1	202727397	KDM5B	3.85278	0.205082	0.999797	3.85278	0.835643	0.999245	3.85468	0.708875	0.999803	3.97805	0.94503	0.999974
8787	17	65137447	RGS9	1.11691	0.20509	0.999797	1.11689	0.0674029	0.770106	1.11786	0.670757	0.999803	1.22728	0.864309	0.999974
34	1	75724350	ACADM	2.72642	0.205208	0.999797	2.72643	0.833139	0.999245	2.72401	0.913884	0.999803	2.84222	0.874487	0.999974
891	5	69167009	CCNB1	0.167159	0.205214	0.999797	0.167131	0.609635	0.999245	0.168071	0.150605	0.999803	0.275674	0.290431	0.999974
23037	5	31639409	PDZD2	4.1323	0.205347	0.999797	4.13227	0.629793	0.999245	4.1314	0.839773	0.999803	4.09555	0.853268	0.999974
2172	5	160187366	FABP6	1.3066	0.205572	0.999797	1.30667	0.0102561	0.388369	1.31142	0.478715	0.999803	1.5332	0.351702	0.999974
167555	5	80487968	FAM151B	1.62023	0.205665	0.999797	1.62025	0.244636	0.972079	1.62307	0.227143	0.999803	1.76886	0.486853	0.999974
348180	16	88706462	CTU2	1.64838	0.205727	0.999797	1.64839	0.0402559	0.6583	1.64887	0.399033	0.999803	1.76738	0.564658	0.999974
4935	X	9725345	GPR143	-0.409367	0.205741	0.999797	-0.409409	0.993992	0.999245	-0.407033	0.860143	0.999803	-0.299026	0.701167	0.999974
144453	12	69643359	BEST3	0.141071	0.205908	0.999797	0.14089	0.930794	0.999245	0.13971	0.0118132	0.871526	0.149516	0.0223425	0.999974
6711	2	54456284	SPTBN1	4.57493	0.206011	0.999797	4.57493	0.106794	0.866648	4.57311	0.718983	0.999803	4.7355	0.928278	0.999974
1071	16	56961849	CETP	2.12015	0.20604	0.999797	2.12019	0.0137252	0.444385	2.12166	0.59423	0.999803	2.34479	0.675666	0.999974
26053	7	69598918	AUTS2	2.66896	0.206645	0.999797	2.66895	0.0491013	0.704248	2.66621	0.268952	0.999803	2.77363	0.453453	0.999974
79269	9	37819287	DCAF10	4.35461	0.206659	0.999797	4.35459	0.852625	0.999245	4.35247	0.904051	0.999803	4.34127	0.846458	0.999974
374882	19	11342775	TMEM205	4.44914	0.206859	0.999797	4.44913	0.696322	0.999245	4.4494	0.656515	0.999803	4.47384	0.709917	0.999974
10535	19	12806579	RNASEH2A	1.553	0.206923	0.999797	1.55298	0.731744	0.999245	1.55114	0.219644	0.999803	1.63014	0.46672	0.999974
3490	4	57032037	IGFBP7	2.33572	0.206958	0.999797	2.3357	0.375781	0.999245	2.33308	0.481106	0.999803	2.40834	0.610274	0.999974
255783	19	47274884	INAFM1	3.25173	0.207028	0.999797	3.2517	0.257248	0.979218	3.25542	0.0790482	0.999803	3.26099	0.362354	0.999974
157285	NA	NA	PRAG1	2.82075	0.207088	0.999797	2.82077	0.110423	0.875	2.82284	0.731146	0.999803	3.00274	0.57695	0.999974
284837	21	43805757	AATBC	3.48527	0.207205	0.999797	3.48528	0.514779	0.999245	3.48714	0.523744	0.999803	3.65224	0.921346	0.999974
25834	12	85978736	MGAT4C	-0.227488	0.207295	0.999797	-0.227709	0.0286142	0.603153	-0.223818	0.495023	0.999803	-0.197627	0.586914	0.999974
3667	2	226731316	IRS1	0.541365	0.207481	0.999797	0.541341	0.380863	0.999245	0.533772	0.268647	0.999803	0.638175	0.405967	0.999974
51275	12	111839766	MAPKAPK5-AS1	3.90695	0.207503	0.999797	3.90693	0.642371	0.999245	3.90635	0.328001	0.999803	3.9511	0.542335	0.999974
163227	19	21722765	ZNF100	1.98445	0.207624	0.999797	1.98445	0.768213	0.999245	1.98364	0.108391	0.999803	2.08633	0.388693	0.999974
57654	4	1347265	UVSSA	3.55636	0.207837	0.999797	3.55638	0.371655	0.999245	3.567	0.0906647	0.999803	3.79418	0.270439	0.999974
23333	7	34928875	DPY19L1	2.12342	0.207842	0.999797	2.12342	0.686417	0.999245	2.12357	0.951833	0.999803	2.22931	0.92676	0.999974
283820	16	18417324	NOMO2	0.0830281	0.207898	0.999797	0.083153	0.107209	0.866648	0.0847649	0.0987039	0.999803	0.301701	0.231894	0.999974
55843	2	143091361	ARHGAP15	7.57193	0.207899	0.999797	7.57193	0.132224	0.912796	7.5728	0.762085	0.999803	7.63272	0.995568	0.999974
729678	5	180830956	LINC00847	2.9404	0.208099	0.999797	2.94041	0.752824	0.999245	2.93824	0.680166	0.999803	3.05524	0.794524	0.999974
196385	12	123762494	DNAH10	1.20867	0.208099	0.999797	1.20861	0.438344	0.999245	1.20668	0.506567	0.999803	1.26108	0.491734	0.999974
23528	1	200404939	ZNF281	1.28532	0.208172	0.999797	1.28541	0.582363	0.999245	1.27977	0.267641	0.999803	1.50522	0.355421	0.999974
26960	13	34942286	NBEA	0.288232	0.208219	0.999797	0.288141	0.389974	0.999245	0.283914	0.697896	0.999803	0.366448	0.530956	0.999974
79589	X	106693793	RNF128	1.61277	0.208284	0.999797	1.61275	0.528179	0.999245	1.60866	0.168627	0.999803	1.67966	0.348829	0.999974
55811	1	167809387	ADCY10	0.0245376	0.208303	0.999797	0.0245299	0.63083	0.999245	0.0234091	0.353883	0.999803	0.150125	0.835668	0.999974
9669	2	99337352	EIF5B	4.2098	0.208333	0.999797	4.20978	0.286293	0.994395	4.21044	0.55671	0.999803	4.2555	0.765712	0.999974
353238	NA	NA	PADI6	-0.536762	0.208359	0.999797	-0.536823	0.166267	0.953823	-0.543088	0.523643	0.999803	-0.446246	0.498913	0.999974
9489	17	78378639	PGS1	5.8247	0.208363	0.999797	5.82471	0.966591	0.999245	5.82754	0.317203	0.999803	6.06936	0.837265	0.999974
9213	1	180632003	XPR1	3.10585	0.208438	0.999797	3.10586	0.714539	0.999245	3.10586	0.935888	0.999803	3.23153	0.853873	0.999974
8038	10	126012380	ADAM12	-0.184058	0.208519	0.999797	-0.184091	0.767325	0.999245	-0.186554	0.567307	0.999803	-0.0634706	0.762205	0.999974
221756	6	2854661	SERPINB9P1	1.68426	0.208646	0.999797	1.68433	0.115992	0.881062	1.68754	0.241204	0.999803	1.93516	0.334402	0.999974
116986	12	57729638	AGAP2	3.99287	0.208697	0.999797	3.99289	0.400012	0.999245	3.99678	0.980176	0.999803	4.21613	0.740764	0.999974
8045	11	560403	RASSF7	3.90582	0.208706	0.999797	3.9058	0.312201	0.999245	3.90566	0.287218	0.999803	3.92529	0.414362	0.999974
7701	2	218637915	ZNF142	2.76324	0.208886	0.999797	2.76328	0.387181	0.999245	2.76291	0.701947	0.999803	2.97241	0.981165	0.999974
326342	19	6957038	ADGRE4P	1.0967	0.208931	0.999797	1.09679	0.468176	0.999245	1.1013	0.165438	0.999803	1.35609	0.164647	0.999974
79884	4	155342657	MAP9	-0.343145	0.208938	0.999797	-0.343163	0.162292	0.949342	-0.343541	0.514982	0.999803	-0.21515	0.454577	0.999974
200958	3	195720881	MUC20	1.31105	0.209083	0.999797	1.3111	0.506433	0.999245	1.32496	0.393105	0.999803	1.51473	0.49355	0.999974
728340	5	69560207	GTF2H2C	-0.479783	0.209146	0.999797	-0.479714	0.0839207	0.814529	-0.482502	0.0606476	0.999803	-0.309281	0.137757	0.999974
219670	10	24981978	ENKUR	1.6161	0.209198	0.999797	1.61602	0.0830556	0.811263	1.61295	0.366371	0.999803	1.60084	0.276632	0.999974
1374	11	68754619	CPT1A	4.06983	0.209214	0.999797	4.06984	0.987186	0.999245	4.07181	0.989243	0.999803	4.24083	0.932994	0.999974
147650	NA	NA	SPACA6	2.38779	0.20922	0.999797	2.38777	0.595549	0.999245	2.39526	0.999886	0.999958	2.44727	0.84026	0.999974
84925	3	122794794	DIRC2	3.3095	0.209398	0.999797	3.3095	0.670621	0.999245	3.3103	0.599914	0.999803	3.42683	0.579562	0.999974
647121	1	121519344	EMBP1	0.899172	0.209779	0.999797	0.899169	0.0186279	0.497827	0.904281	0.29304	0.999803	1.00814	0.363887	0.999974
84988	8	144477982	PPP1R16A	2.71302	0.209887	0.999797	2.71301	0.185042	0.957043	2.71584	0.807912	0.999803	2.81417	0.631229	0.999974
8854	15	57953423	ALDH1A2	2.0582	0.210083	0.999797	2.05822	0.0120406	0.41872	2.0577	0.383552	0.999803	2.20564	0.39359	0.999974
124044	16	89700929	SPATA2L	2.8	0.210379	0.999797	2.79998	0.667519	0.999245	2.79842	0.888369	0.999803	2.82938	0.966345	0.999974
54512	8	144078625	EXOSC4	2.8467	0.210562	0.999797	2.84665	0.394414	0.999245	2.84683	0.0461682	0.999803	2.82783	0.249362	0.999974
883	NA	NA	KYAT1	2.21806	0.210753	0.999797	2.21809	0.252499	0.975042	2.22016	0.999735	0.999958	2.40484	0.807989	0.999974
4924	19	48900049	NUCB1	6.90008	0.211208	0.999797	6.90008	0.880496	0.999245	6.90392	0.757137	0.999803	6.9405	0.831684	0.999974
252983	17	54985613	STXBP4	-0.109013	0.211213	0.999797	-0.109023	0.826482	0.999245	-0.108276	0.420659	0.999803	0.0333612	0.469312	0.999974
124401	16	4696511	ANKS3	2.19818	0.211469	0.999797	2.1982	0.0149463	0.454657	2.20185	0.613042	0.999803	2.3916	0.502029	0.999974
125336	18	46476971	LOXHD1	1.45035	0.211596	0.999797	1.4504	0.145517	0.926735	1.44569	0.329996	0.999803	1.62169	0.410598	0.999974
79629	19	17226203	OCEL1	2.94357	0.211706	0.999797	2.94355	0.751082	0.999245	2.94638	0.418534	0.999803	3.00661	0.618482	0.999974
7486	8	31033800	WRN	1.04565	0.211802	0.999797	1.04569	0.648062	0.999245	1.04366	0.991634	0.999803	1.22782	0.96212	0.999974
81855	10	101031233	SFXN3	3.78557	0.211878	0.999797	3.78557	0.365256	0.999245	3.78598	0.78565	0.999803	3.89397	0.595577	0.999974
9647	22	21919419	PPM1F	6.77689	0.211994	0.999797	6.77689	0.656348	0.999245	6.77639	0.76423	0.999803	6.86018	0.891285	0.999974
5287	1	204422627	PIK3C2B	2.48945	0.212012	0.999797	2.48949	0.201011	0.961362	2.48882	0.250455	0.999803	2.71806	0.471314	0.999974
8618	3	62398346	CADPS	-0.304816	0.212269	0.999797	-0.305043	0.795011	0.999245	-0.307929	0.777017	0.999803	-0.286736	0.816206	0.999974
57597	NA	NA	BAHCC1	1.01125	0.212425	0.999797	1.01131	0.678725	0.999245	1.01719	0.076259	0.999803	1.20331	0.111752	0.999974
940	2	203706474	CD28	3.54349	0.212476	0.999797	3.5435	0.298765	0.999245	3.54316	0.556148	0.999803	3.72181	0.697832	0.999974
8295	7	98877932	TRRAP	3.86099	0.21253	0.999797	3.86102	0.156542	0.940521	3.86071	0.40601	0.999803	4.13602	0.733673	0.999974
2651	6	10492222	GCNT2	2.06508	0.212632	0.999797	2.06507	0.0241359	0.559265	2.06313	0.913772	0.999803	2.17628	0.727718	0.999974
55331	11	76860866	ACER3	3.19065	0.212673	0.999797	3.19066	0.580348	0.999245	3.18857	0.822854	0.999803	3.34754	0.971445	0.999974
79713	19	35741482	IGFLR1	5.72216	0.212807	0.999797	5.72215	0.743903	0.999245	5.72027	0.414161	0.999803	5.74766	0.803272	0.999974
164118	1	156579726	TTC24	-0.346844	0.212838	0.999797	-0.346701	0.095814	0.848147	-0.3429	0.660572	0.999803	-0.129191	0.5106	0.999974
10038	14	20343581	PARP2	1.17583	0.21304	0.999797	1.17588	0.255345	0.976818	1.17456	0.661206	0.999803	1.34703	0.727658	0.999974
143282	10	91906588	FGFBP3	-0.317043	0.213079	0.999797	-0.317037	0.125608	0.901943	-0.313426	0.247207	0.999803	-0.183885	0.313076	0.999974
100128398	NA	NA	LOC100128398	0.476587	0.213131	0.999797	0.476673	0.704889	0.999245	0.474754	0.0912451	0.999803	0.669835	0.325682	0.999974
643	11	118883765	CXCR5	2.50723	0.213193	0.999797	2.50725	0.17006	0.957043	2.50546	0.242545	0.999803	2.65419	0.606586	0.999974
57727	20	46060984	NCOA5	3.60702	0.21333	0.999797	3.60704	0.704095	0.999245	3.60829	0.688871	0.999803	3.80534	0.88786	0.999974
54504	7	28995230	CPVL	5.67013	0.213334	0.999797	5.67013	0.161477	0.948388	5.6723	0.446861	0.999803	5.83879	0.505653	0.999974
3039	16	176679	HBA1	16.1775	0.213697	0.999797	16.1775	0.00236048	0.194241	16.1768	0.0733157	0.999803	15.9169	0.788888	0.999974
50486	1	209675419	G0S2	2.15718	0.213725	0.999797	2.15715	0.170382	0.957043	2.15687	0.526992	0.999803	2.18905	0.648678	0.999974
114134	12	39755020	SLC2A13	-0.503332	0.213767	0.999797	-0.503346	0.17031	0.957043	-0.508455	0.29303	0.999803	-0.381943	0.474714	0.999974
51478	1	162790701	HSD17B7	1.70262	0.213882	0.999797	1.70265	0.811703	0.999245	1.70272	0.333739	0.999803	1.86068	0.692916	0.999974
10079	20	51596513	ATP9A	2.06572	0.213904	0.999797	2.06572	0.4909	0.999245	2.06456	0.87844	0.999803	2.17155	0.74969	0.999974
3106	6	31353871	HLA-B	11.4848	0.213909	0.999797	11.4848	0.70593	0.999245	11.4864	0.253231	0.999803	11.5466	0.588146	0.999974
199	6	31615183	AIF1	8.53682	0.214317	0.999797	8.53681	0.997972	0.999685	8.53582	0.603272	0.999803	8.50484	0.946129	0.999974
54739	17	6755447	XAF1	6.68767	0.214646	0.999797	6.68767	0.347356	0.999245	6.69487	0.0150402	0.928301	6.83117	0.178266	0.999974
80790	16	81445169	CMIP	6.11718	0.214751	0.999797	6.11718	0.511314	0.999245	6.11987	0.914619	0.999803	6.28671	0.96209	0.999974
23091	13	45954464	ZC3H13	3.06628	0.214765	0.999797	3.06629	0.195916	0.961362	3.06468	0.990979	0.999803	3.25198	0.810871	0.999974
94031	4	8269764	HTRA3	0.00126221	0.214818	0.999797	0.00125405	0.211097	0.964015	0.00113362	0.0155857	0.945623	0.115353	0.0636824	0.999974
142913	10	87817927	CFL1P1	-0.638796	0.215225	0.999797	-0.638846	0.585087	0.999245	-0.636776	0.752133	0.999803	-0.5245	0.867639	0.999974
163081	19	36687627	ZNF567	0.566344	0.215321	0.999797	0.566405	0.288619	0.994395	0.562831	0.906147	0.999803	0.738519	0.888484	0.999974
144165	12	42464394	PRICKLE1	0.00429818	0.215392	0.999797	0.00431766	0.0498937	0.707718	9.47783e-06	0.836836	0.999803	0.15176	0.879985	0.999974
54776	19	55090912	PPP1R12C	6.01547	0.215428	0.999797	6.01547	0.781469	0.999245	6.0178	0.756392	0.999803	6.12619	0.696638	0.999974
118987	10	117280488	PDZD8	2.93523	0.215491	0.999797	2.93524	0.46249	0.999245	2.93615	0.668687	0.999803	3.06878	0.733085	0.999974
60625	20	38962298	DHX35	1.6343	0.216165	0.999797	1.63435	0.83005	0.999245	1.63154	0.29347	0.999803	1.83209	0.518065	0.999974
83742	10	97713172	MARVELD1	2.51442	0.216363	0.999797	2.51442	0.766828	0.999245	2.514	0.922353	0.999803	2.61193	0.679725	0.999974
123096	14	100298018	SLC25A29	3.69811	0.21655	0.999797	3.69811	0.693449	0.999245	3.70349	0.475403	0.999803	3.84485	0.537484	0.999974
3848	12	52674735	KRT1	6.90275	0.216979	0.999797	6.90275	0.675771	0.999245	6.90048	0.10077	0.999803	6.72562	0.0351958	0.999974
55846	12	2812621	ITFG2	2.77735	0.217074	0.999797	2.77738	0.102011	0.856404	2.77785	0.597351	0.999803	2.98065	0.934773	0.999974
11326	X	66021737	VSIG4	1.25669	0.217106	0.999797	1.2567	0.794	0.999245	1.25932	0.818443	0.999803	1.38889	0.992883	0.999974
55075	15	70654553	UACA	0.362228	0.21722	0.999797	0.362207	0.309182	0.999245	0.35443	0.464175	0.999803	0.467312	0.688904	0.999974
131890	3	141778147	GRK7	-0.462494	0.217266	0.999797	-0.462518	0.532643	0.999245	-0.464302	0.670604	0.999803	-0.351918	0.686625	0.999974
23166	3	52495337	STAB1	5.85854	0.217314	0.999797	5.85855	0.807852	0.999245	5.86497	0.354746	0.999803	6.0477	0.301218	0.999974
3029	16	1795619	HAGH	7.33901	0.217343	0.999797	7.339	0.450235	0.999245	7.34151	0.444209	0.999803	7.21543	0.762913	0.999974
399665	9	127940578	FAM102A	5.31198	0.21774	0.999797	5.31199	0.0527659	0.712056	5.31487	0.798244	0.999803	5.53961	0.555304	0.999974
11065	20	45812575	UBE2C	0.828788	0.217815	0.999797	0.828814	0.629274	0.999245	0.833303	0.665967	0.999803	0.962868	0.926329	0.999974
3815	4	54657917	KIT	-0.681292	0.218015	0.999797	-0.681316	0.0196421	0.510727	-0.67481	0.884089	0.999803	-0.557444	0.985762	0.999974
58527	6	139028681	ABRACL	5.07084	0.218083	0.999797	5.07084	0.535803	0.999245	5.06779	0.714172	0.999803	5.12406	0.793237	0.999974
84953	11	12276079	MICALCL	1.4906	0.218144	0.999797	1.49056	0.576152	0.999245	1.48941	0.591212	0.999803	1.55656	0.539225	0.999974
9619	21	42199688	ABCG1	3.16472	0.218403	0.999797	3.16472	0.48416	0.999245	3.17562	0.486311	0.999803	3.27743	0.630716	0.999974
755	21	44328943	C21orf2	3.94505	0.218419	0.999797	3.94504	0.0204996	0.51728	3.94731	0.477192	0.999803	4.0499	0.593213	0.999974
200634	2	27442365	KRTCAP3	0.492595	0.218444	0.999797	0.492588	0.516006	0.999245	0.510589	0.676415	0.999803	0.626777	0.799101	0.999974
392	11	46677079	ARHGAP1	4.80467	0.218524	0.999797	4.80468	0.979794	0.999245	4.80997	0.785183	0.999803	5.04763	0.846499	0.999974
89970	16	57186136	RSPRY1	1.90491	0.218539	0.999797	1.905	0.564519	0.999245	1.90454	0.0832387	0.999803	2.16745	0.391778	0.999974
100874253	1	47179249	LINC00853	1.05702	0.218613	0.999797	1.05682	0.892712	0.999245	1.05127	0.341285	0.999803	0.962531	0.865949	0.999974
22915	4	89879531	MMRN1	1.04426	0.218815	0.999797	1.04419	0.41806	0.999245	1.03516	0.253904	0.999803	1.07864	0.559563	0.999974
2780	1	109603266	GNAT2	0.299039	0.218952	0.999797	0.299244	0.0207351	0.519354	0.299801	0.283085	0.999803	0.618425	0.468102	0.999974
5271	18	63969924	SERPINB8	2.90257	0.219067	0.999797	2.90258	0.51583	0.999245	2.90418	0.720446	0.999803	3.02607	0.903666	0.999974
2109	19	51345168	ETFB	4.70129	0.219112	0.999797	4.70127	0.308511	0.999245	4.70016	0.197159	0.999803	4.68328	0.489414	0.999974
4641	17	1464097	MYO1C	2.20454	0.219174	0.999797	2.20457	0.725856	0.999245	2.20501	0.306064	0.999803	2.36377	0.625998	0.999974
27156	22	23059414	RSPH14	-0.249516	0.219283	0.999797	-0.249538	0.837786	0.999245	-0.252599	0.722969	0.999803	-0.142374	0.712403	0.999974
8850	3	20040022	KAT2B	5.78261	0.219346	0.999797	5.7826	0.450236	0.999245	5.78315	0.953563	0.999803	5.77223	0.54898	0.999974
3107	6	31268748	HLA-C	9.77873	0.219348	0.999797	9.77873	0.369225	0.999245	9.77933	0.744428	0.999803	9.82233	0.768624	0.999974
55024	4	101411285	BANK1	3.37129	0.219588	0.999797	3.37129	0.609788	0.999245	3.36822	0.196665	0.999803	3.52998	0.338504	0.999974
202018	4	16160504	TAPT1	3.43015	0.219614	0.999797	3.43015	0.857825	0.999245	3.42878	0.706405	0.999803	3.54457	0.628278	0.999974
115708	14	103529183	TRMT61A	2.45932	0.219685	0.999797	2.45929	0.817568	0.999245	2.46059	0.303721	0.999803	2.52064	0.558063	0.999974
216	9	72900661	ALDH1A1	3.54295	0.21976	0.999797	3.54294	0.882197	0.999245	3.54143	0.515357	0.999803	3.61587	0.650057	0.999974
57609	12	50505106	DIP2B	5.11335	0.219768	0.999797	5.11336	0.643524	0.999245	5.11356	0.248293	0.999803	5.33514	0.463268	0.999974
259283	1	23581494	MDS2	1.75866	0.219811	0.999797	1.75867	0.0851287	0.818601	1.76435	0.974745	0.999803	1.9091	0.752105	0.999974
4923	20	62708836	NTSR1	1.748	0.219873	0.999797	1.74801	0.196576	0.961362	1.75646	0.793348	0.999803	1.88817	0.562478	0.999974
126969	1	94820341	SLC44A3	-0.350522	0.219928	0.999797	-0.35051	0.536506	0.999245	-0.35511	0.099948	0.999803	-0.225016	0.168877	0.999974
221710	6	11094032	SMIM13	1.25623	0.219951	0.999797	1.25622	0.0951111	0.8467	1.2547	0.916899	0.999803	1.35036	0.977344	0.999974
374655	15	90001391	ZNF710	5.11034	0.22061	0.999797	5.11035	0.44296	0.999245	5.11309	0.864825	0.999803	5.36944	0.959908	0.999974
10312	11	68039015	TCIRG1	8.54708	0.220621	0.999797	8.54708	0.716454	0.999245	8.54922	0.843095	0.999803	8.63493	0.787799	0.999974
196913	NA	NA	LINC01599	-0.227869	0.220833	0.999797	-0.227726	0.0753604	0.797166	-0.222224	0.62308	0.999803	0.0032955	0.781412	0.999974
140685	20	63743665	ZBTB46	1.43451	0.221054	0.999797	1.43453	0.239784	0.972079	1.43922	0.784217	0.999803	1.59644	0.899857	0.999974
139596	X	75274084	UPRT	1.38303	0.221352	0.999797	1.38304	0.438245	0.999245	1.38044	0.350509	0.999803	1.49907	0.693333	0.999974
57678	10	112149865	GPAM	0.682845	0.221413	0.999797	0.682838	0.841437	0.999245	0.676557	0.489482	0.999803	0.794829	0.735188	0.999974
5915	3	25174331	RARB	0.0522526	0.221464	0.999797	0.0521425	0.404334	0.999245	0.0516267	0.153162	0.999803	0.110611	0.200225	0.999974
54861	3	43286511	SNRK	2.17732	0.22163	0.999797	2.17739	0.0522513	0.711293	2.18262	0.000271557	0.0741698	2.48999	0.0140464	0.999974
161823	15	43330673	ADAL	0.495376	0.221867	0.999797	0.495379	0.528194	0.999245	0.497441	0.736553	0.999803	0.625637	0.757437	0.999974
54165	3	182938073	DCUN1D1	4.61887	0.221935	0.999797	4.61885	0.760895	0.999245	4.61686	0.374017	0.999803	4.54112	0.791484	0.999974
171391	NA	NA	LOC171391	0.067852	0.221975	0.999797	0.0679989	0.6482	0.999245	0.0697331	0.0515575	0.999803	0.305571	0.183043	0.999974
283234	11	64340222	CCDC88B	7.20164	0.222084	0.999797	7.20164	0.0684541	0.775344	7.21044	0.441251	0.999803	7.35025	0.429205	0.999974
2011	11	63838927	MARK2	5.56105	0.222462	0.999797	5.56106	0.731184	0.999245	5.56418	0.759405	0.999803	5.78002	0.994388	0.999974
5261	16	30751548	PHKG2	4.9705	0.222562	0.999797	4.97049	0.815686	0.999245	4.97172	0.711384	0.999803	5.05128	0.72434	0.999974
26012	9	137447569	NSMF	4.43313	0.222705	0.999797	4.43313	0.213482	0.964675	4.4326	0.79655	0.999803	4.55829	0.959948	0.999974
5087	1	164555583	PBX1	3.55675	0.22274	0.999797	3.5567	0.637441	0.999245	3.55653	0.724649	0.999803	3.44005	0.618597	0.999974
79801	16	46580553	SHCBP1	-0.0730493	0.222824	0.999797	-0.0730835	0.669243	0.999245	-0.0761864	0.947229	0.999803	0.02897	0.722365	0.999974
100287171	NA	NA	WASHC1	3.01205	0.222838	0.999797	3.01205	0.0981623	0.848245	3.01684	0.756914	0.999803	3.15612	0.524636	0.999974
1844	2	96143165	DUSP2	1.98932	0.222934	0.999797	1.98932	0.658357	0.999245	1.98415	0.598397	0.999803	2.0737	0.797856	0.999974
246329	12	57243452	STAC3	2.83405	0.222982	0.999797	2.83405	0.402849	0.999245	2.835	0.378064	0.999803	2.92662	0.474973	0.999974
10567	19	41956680	RABAC1	5.69498	0.223008	0.999797	5.69498	0.675672	0.999245	5.69417	0.37229	0.999803	5.66605	0.604848	0.999974
11164	10	12170231	NUDT5	3.50394	0.223053	0.999797	3.50395	0.781329	0.999245	3.50277	0.786827	0.999803	3.63739	0.951319	0.999974
6602	12	50084971	SMARCD1	4.15641	0.223099	0.999797	4.15641	0.545951	0.999245	4.1594	0.901621	0.999803	4.31692	0.882393	0.999974
10718	10	81875313	NRG3	0.380003	0.223115	0.999797	0.379797	0.716291	0.999245	0.379728	0.712313	0.999803	0.36322	0.977632	0.999974
55545	17	58157027	MSX2P1	0.200387	0.223189	0.999797	0.200416	0.948246	0.999245	0.199631	0.574692	0.999803	0.338297	0.795914	0.999974
9787	14	55148111	DLGAP5	-0.472622	0.223282	0.999797	-0.472691	0.833369	0.999245	-0.475616	0.377693	0.999803	-0.363162	0.5638	0.999974
80149	1	37474551	ZC3H12A	3.99259	0.223317	0.999797	3.9926	0.736034	0.999245	3.99336	0.857028	0.999803	4.11724	0.894043	0.999974
9920	8	1973877	KBTBD11	2.92847	0.223526	0.999797	2.92848	0.221601	0.965527	2.92532	0.983103	0.999803	3.04724	0.954435	0.999974
84669	17	60179093	USP32	6.01007	0.223567	0.999797	6.01007	0.45197	0.999245	6.00941	0.984716	0.999803	6.09308	0.68447	0.999974
6483	16	70379434	ST3GAL2	5.86449	0.223711	0.999797	5.86449	0.76304	0.999245	5.86744	0.985649	0.999803	5.967	0.944706	0.999974
6328	2	165087521	SCN3A	0.214479	0.223739	0.999797	0.214432	0.405364	0.999245	0.215715	0.305499	0.999803	0.303987	0.265184	0.999974
57821	1	169394869	CCDC181	-0.108923	0.22377	0.999797	-0.108964	0.173273	0.957043	-0.113703	0.524188	0.999803	-0.0177585	0.545651	0.999974
55847	10	58269057	CISD1	2.58559	0.223779	0.999797	2.58556	0.806367	0.999245	2.58681	0.971448	0.999803	2.61613	0.876784	0.999974
6868	2	9491100	ADAM17	2.36138	0.22466	0.999797	2.36145	0.240572	0.972079	2.36154	0.0881505	0.999803	2.65989	0.249813	0.999974
7027	13	113584697	TFDP1	5.88657	0.224663	0.999797	5.88656	0.583563	0.999245	5.88585	0.423345	0.999803	5.81525	0.81544	0.999974
400960	2	69962262	PCBP1-AS1	5.07802	0.224705	0.999797	5.07802	0.165793	0.953348	5.07945	0.587599	0.999803	5.30321	0.637917	0.999974
60490	15	75023554	PPCDC	5.22392	0.22519	0.999797	5.22392	0.955092	0.999245	5.22554	0.653466	0.999803	5.27683	0.991242	0.999974
57553	22	17787648	MICAL3	2.97626	0.225258	0.999797	2.97627	0.157029	0.940935	2.97543	0.273183	0.999803	3.15207	0.488161	0.999974
79022	12	47963568	TMEM106C	3.29602	0.225361	0.999797	3.296	0.984059	0.999245	3.29346	0.992662	0.999803	3.31661	0.866037	0.999974
10053	19	10572670	AP1M2	0.0261817	0.225367	0.999797	0.0261167	0.630987	0.999245	0.0349627	0.332067	0.999803	0.109661	0.556285	0.999974
53838	11	68261334	C11orf24	2.85505	0.225499	0.999797	2.85506	0.84245	0.999245	2.85507	0.758627	0.999803	2.98266	0.748169	0.999974
400720	19	57466662	ZNF772	0.0950677	0.225525	0.999797	0.0950743	0.693587	0.999245	0.0919187	0.890824	0.999803	0.227963	0.981619	0.999974
57449	1	6467824	PLEKHG5	-0.0419049	0.225597	0.999797	-0.0418224	0.000422127	0.0685929	-0.0407645	0.678376	0.999803	0.152854	0.910097	0.999974
8568	21	43789512	RRP1	2.89039	0.225739	0.999797	2.89041	0.997672	0.999685	2.89308	0.84638	0.999803	3.04978	0.71579	0.999974
51755	17	39461510	CDK12	4.20358	0.225846	0.999797	4.20358	0.838077	0.999245	4.20372	0.561279	0.999803	4.31346	0.625935	0.999974
79831	16	27203485	KDM8	1.4895	0.225972	0.999797	1.48954	0.0128072	0.432648	1.489	0.650333	0.999803	1.66259	0.902679	0.999974
27328	X	91779260	PCDH11X	1.07081	0.226055	0.999797	1.07072	0.117973	0.884267	1.0741	0.841222	0.999803	1.10322	0.945173	0.999974
2898	6	101398787	GRIK2	-0.00676649	0.226298	0.999797	-0.00697781	0.313489	0.999245	-0.0141331	0.221498	0.999803	-0.00377828	0.350535	0.999974
202052	5	139408589	DNAJC18	0.55681	0.226328	0.999797	0.556794	0.191418	0.959608	0.561721	0.531464	0.999803	0.670048	0.798504	0.999974
8797	8	23190451	TNFRSF10A	3.06638	0.226372	0.999797	3.06639	0.579401	0.999245	3.06535	0.606644	0.999803	3.22805	0.74819	0.999974
124535	17	58420166	HSF5	0.174437	0.226389	0.999797	0.174391	0.669032	0.999245	0.173024	0.110636	0.999803	0.271647	0.151649	0.999974
7957	6	145501582	EPM2A	1.12473	0.226576	0.999797	1.12474	0.767586	0.999245	1.12185	0.381913	0.999803	1.25164	0.402991	0.999974
11102	3	58306246	RPP14	2.61448	0.226769	0.999797	2.61448	0.844105	0.999245	2.61602	0.622106	0.999803	2.7191	0.7792	0.999974
402573	7	100456614	C7orf61	0.99548	0.226913	0.999797	0.995511	0.25164	0.975042	1.01265	0.622719	0.999803	1.1556	0.914993	0.999974
5217	3	149964903	PFN2	0.325992	0.226999	0.999797	0.325995	0.628514	0.999245	0.330345	0.954306	0.999803	0.449202	0.704648	0.999974
57705	10	48684875	WDFY4	4.71213	0.227398	0.999797	4.71214	0.654962	0.999245	4.71489	0.73173	0.999803	4.93768	0.945426	0.999974
8625	19	19192762	RFXANK	4.821	0.227531	0.999797	4.82099	0.794345	0.999245	4.82122	0.738559	0.999803	4.78717	0.962111	0.999974
442582	NA	NA	STAG3L2	1.75922	0.22767	0.999797	1.75931	0.200846	0.961362	1.76063	0.228194	0.999803	2.03003	0.580792	0.999974
387357	6	127708071	THEMIS	3.7024	0.227692	0.999797	3.7024	0.129668	0.905708	3.7029	0.90719	0.999803	3.83713	0.970611	0.999974
79915	17	30831969	ATAD5	2.21527	0.227915	0.999797	2.21523	0.00128873	0.141421	2.21418	0.683467	0.999803	2.31697	0.68898	0.999974
222234	7	102748970	FAM185A	3.29524	0.22792	0.999797	3.29525	0.432679	0.999245	3.29811	0.383649	0.999803	3.48813	0.677837	0.999974
27075	7	16753534	TSPAN13	1.76333	0.227971	0.999797	1.7633	0.152809	0.937711	1.75831	0.942503	0.999803	1.81436	0.49673	0.999974
79667	4	38612700	KLF3-AS1	1.15591	0.228089	0.999797	1.1559	0.201308	0.961362	1.15581	0.944977	0.999803	1.28307	0.962002	0.999974
121256	12	129071724	TMEM132D	1.16437	0.228175	0.999797	1.16431	0.160136	0.946877	1.16078	0.3058	0.999803	1.21447	0.371592	0.999974
163	17	35586898	AP2B1	5.70704	0.228209	0.999797	5.70704	0.846945	0.999245	5.70724	0.71794	0.999803	5.80676	0.667353	0.999974
8636	9	137188646	SSNA1	4.96331	0.22823	0.999797	4.96329	0.95582	0.999245	4.96237	0.384053	0.999803	4.94289	0.660756	0.999974
10725	16	69565093	NFAT5	4.83641	0.228339	0.999797	4.83642	0.348697	0.999245	4.83626	0.70149	0.999803	5.03457	0.739157	0.999974
3425	4	986996	IDUA	3.11656	0.228462	0.999797	3.11657	0.0666136	0.766405	3.12257	0.964495	0.999803	3.31103	0.637021	0.999974
57592	1	151282266	ZNF687	3.83604	0.228463	0.999797	3.83606	0.6285	0.999245	3.83781	0.693982	0.999803	4.01301	0.945749	0.999974
140461	12	48147787	ASB8	4.37201	0.228486	0.999797	4.37201	0.513659	0.999245	4.37121	0.647617	0.999803	4.47818	0.80747	0.999974
7180	6	49692359	CRISP2	-0.224865	0.228512	0.999797	-0.224907	0.0577127	0.731351	-0.230106	0.290179	0.999803	-0.13384	0.41744	0.999974
9500	X	51803006	MAGED1	2.50758	0.228811	0.999797	2.5076	0.0171942	0.48298	2.50892	0.658475	0.999803	2.70639	0.703427	0.999974
55690	11	66070453	PACS1	6.72089	0.228913	0.999797	6.72089	0.610765	0.999245	6.72581	0.825243	0.999803	6.90821	0.992252	0.999974
5250	12	98593590	SLC25A3	6.46385	0.228982	0.999797	6.46385	0.303874	0.999245	6.4622	0.881208	0.999803	6.53041	0.934921	0.999974
1010	5	21750672	CDH12	0.667872	0.229002	0.999797	0.667708	0.442556	0.999245	0.666145	0.28509	0.999803	0.665432	0.49697	0.999974
23192	2	241637728	ATG4B	5.17065	0.229113	0.999797	5.17065	0.664699	0.999245	5.1758	0.845651	0.999803	5.32655	0.904027	0.999974
63898	8	19313616	SH2D4A	0.94129	0.229594	0.999797	0.941274	0.188794	0.957656	0.959679	0.370752	0.999803	1.0723	0.690096	0.999974
344405	2	55282318	PRORSD1P	0.316383	0.229757	0.999797	0.316384	0.990839	0.999245	0.31682	0.981197	0.999803	0.441698	0.769882	0.999974
11319	10	73130154	ECD	2.51271	0.229904	0.999797	2.51271	0.560056	0.999245	2.51386	0.668578	0.999803	2.63873	0.872632	0.999974
124976	17	4498837	SPNS2	0.788749	0.230032	0.999797	0.788768	0.388315	0.999245	0.792267	0.639923	0.999803	0.91637	0.809141	0.999974
79774	13	113324189	GRTP1	-0.107789	0.230226	0.999797	-0.107778	0.270761	0.98687	-0.104342	0.757346	0.999803	0.0274553	0.813419	0.999974
54795	19	49157740	TRPM4	1.44021	0.230226	0.999797	1.44017	0.938665	0.999245	1.4363	0.0529952	0.999803	1.50144	0.370321	0.999974
1831	X	107713220	TSC22D3	8.51159	0.230235	0.999797	8.51159	0.450365	0.999245	8.51152	0.46334	0.999803	8.47876	0.778683	0.999974
4205	15	99477164	MEF2A	4.76483	0.230235	0.999797	4.76484	0.553553	0.999245	4.76223	0.360202	0.999803	4.99212	0.458408	0.999974
83849	10	46578216	SYT15	-0.031649	0.230362	0.999797	-0.0316514	0.804809	0.999245	-0.0358143	0.170021	0.999803	0.0978195	0.427339	0.999974
4026	NA	NA	LPP	4.55405	0.230483	0.999797	4.55406	0.168598	0.956672	4.55672	0.380669	0.999803	4.75478	0.602602	0.999974
139324	X	84317873	HDX	0.0804976	0.230584	0.999797	0.0804693	0.816482	0.999245	0.078964	0.966458	0.999803	0.194281	0.96669	0.999974
653857	7	150243915	ACTR3C	-0.158933	0.230705	0.999797	-0.158877	0.197818	0.961362	-0.152193	0.132477	0.999803	0.0272374	0.271155	0.999974
29781	22	50508215	NCAPH2	3.47216	0.230939	0.999797	3.47215	0.17169	0.957043	3.47203	0.79722	0.999803	3.54919	0.771113	0.999974
83666	3	122527923	PARP9	6.38754	0.231003	0.999797	6.38754	0.978779	0.999245	6.39008	0.875398	0.999803	6.57187	0.751519	0.999974
79586	2	219538946	CHPF	0.782294	0.231027	0.999797	0.782278	0.85024	0.999245	0.777626	0.299564	0.999803	0.884984	0.38536	0.999974
100190939	13	45341344	TPT1-AS1	3.3783	0.231107	0.999797	3.37831	0.111973	0.876251	3.37951	0.463801	0.999803	3.59181	0.779047	0.999974
57101	12	5531868	ANO2	-0.206367	0.231114	0.999797	-0.206543	0.283468	0.994395	-0.210973	0.649565	0.999803	-0.184733	0.966616	0.999974
91582	22	39529092	RPS19BP1	5.26088	0.231177	0.999797	5.26087	0.77711	0.999245	5.25988	0.297268	0.999803	5.22529	0.648226	0.999974
9700	12	53268298	ESPL1	-0.400655	0.23124	0.999797	-0.400636	0.0148984	0.454276	-0.39067	0.65693	0.999803	-0.252736	0.664822	0.999974
94235	19	46634075	GNG8	0.0884427	0.231399	0.999797	0.0882645	0.623224	0.999245	0.088287	0.879645	0.999803	0.104485	0.755491	0.999974
63916	20	46366048	ELMO2	4.29706	0.231635	0.999797	4.29708	0.9485	0.999245	4.29749	0.587071	0.999803	4.50928	0.906329	0.999974
9840	12	54948017	TESPA1	4.63524	0.231814	0.999797	4.63524	0.110171	0.875	4.63849	0.701562	0.999803	4.82567	0.697421	0.999974
22905	17	19215614	EPN2	1.3679	0.231944	0.999797	1.3679	0.5876	0.999245	1.37112	0.966125	0.999803	1.47713	0.849633	0.999974
342926	19	53228323	ZNF677	0.202565	0.232084	0.999797	0.202565	0.0740512	0.793485	0.198844	0.387428	0.999803	0.32971	0.703801	0.999974
51194	5	62403971	IPO11	0.180681	0.232213	0.999797	0.180723	0.0606296	0.743463	0.176416	0.104134	0.999803	0.356934	0.141627	0.999974
8644	10	5035353	AKR1C3	1.56825	0.232244	0.999797	1.56822	0.0895136	0.830602	1.56545	0.268675	0.999803	1.64492	0.203483	0.999974
114790	2	219597859	STK11IP	3.60575	0.232268	0.999797	3.60576	0.654898	0.999245	3.60971	0.951451	0.999803	3.7619	0.696303	0.999974
6668	17	47896149	SP2	3.84222	0.2323	0.999797	3.84224	0.783649	0.999245	3.84416	0.71202	0.999803	4.03415	0.98328	0.999974
1719	5	80626227	DHFR	4.42792	0.232392	0.999797	4.42789	0.252962	0.975076	4.42183	0.928878	0.999803	4.29769	0.879873	0.999974
[truncated: 10,846 more rows]
